# Supplementary material for: Targeted Epstein–Barr virus capture sequencing identifies BBLF4-L322M as an independent prognostic variant in nasopharyngeal carcinoma
Source: Microbiol Spectr. 2026 Apr 30;14(6):e02927-25. doi: 10.1128/spectrum.02927-25 (PMC13228030; doi:10.1128/spectrum.02927-25)
Supplement: Table S1 — EBV strain genome sequencing quality metrics of EBV strains. [file spectrum.02927-25-s0001.xlsx]

## Sheet: Sheet1
Supplementary Table S1. EBV Strain Genome Sequencing Quality Metrics of EBV Strains
Sample	BAIT_TERRITORY	PF_BASES_ALIGNED	Depth	Coverage
301	171823	55052771	320.404	0.938373
313	171823	202570777	1178.95	0.946707
316	171823	132266842	769.785	0.945851
327	171823	538677536	3135.07	0.952154
328	171823	222851728	1296.98	0.948633
330	171823	180706414	1051.7	0.946876
332	171823	148339506	863.327	0.94982
335	171823	94448325	549.684	0.936114
339	171823	23155340	134.763	0.922362
344	171823	51094757	297.369	0.928537
350	171823	151621493	882.428	0.946521
354	171823	95334180	554.839	0.943581
355	171823	345021624	2008.01	0.950292
357	171823	38875172	226.251	0.918189
365	171823	219586725	1277.98	0.947004
375	171823	172583700	1004.43	0.949035
380	171823	304334140	1771.21	0.951095
383	171823	464620299	2704.06	0.951206
384	171823	159176466	926.398	0.919533
387	171823	38681382	225.123	0.92526
390	171823	321632339	1871.88	0.949285
392	171823	195045913	1135.16	0.947324
394	171823	35701234	207.779	0.889409
397	171823	91813491	534.349	0.941312
398	171823	23111963	134.51	0.897458
399	171823	67517501	392.948	0.909506
458	171823	229230737	1334.11	0.948511
460	171823	147230602	856.874	0.947458
469	171823	148546743	864.534	0.94691
474	171823	77227869	449.462	0.929451
475	171823	318683787	1854.72	0.951258
499	171823	147668504	859.422	0.934526
504	171823	27065456	157.519	0.918218
505	171823	279689042	1627.77	0.948726
508	171823	42199814	245.6	0.929841
514	171823	87628930	509.995	0.93683
515	171823	119979495	698.274	0.946602
525	171823	184059850	1071.22	0.924178
528	171823	199746819	1162.52	0.947888
532	171823	100664604	585.862	0.94648
536	171823	124380123	723.885	0.942947
539	171823	113110459	658.296	0.944903
541	171823	120085827	698.893	0.947382
542	171823	260890044	1518.37	0.944868
557	171823	417003037	2426.93	0.951241
558	171823	70774131	411.901	0.938355
564	171823	81894647	476.622	0.939636
565	171823	154173098	897.279	0.947428
570	171823	128998787	750.766	0.941219
571	171823	56569251	329.23	0.932302
572	171823	65406173	380.66	0.943011
574	171823	22142089	128.866	0.916495
576	171823	161820549	941.786	0.917304
581	171823	83181525	484.112	0.933571
586	171823	334744617	1948.19	0.95028
588	171823	104247898	606.717	0.917689
592	171823	154827861	901.089	0.93058
593	171823	162027965	942.993	0.948488
594	171823	44786778	260.656	0.933746
596	171823	107771339	627.223	0.938477
602	171823	108561619	631.822	0.940084
604	171823	17221363	100.227	0.920104
605	171823	132405853	770.594	0.94556
606	171823	123739829	720.159	0.946812
609	171823	339901826	1978.21	0.95021
610	171823	74741599	434.992	0.939863
611	171823	35395935	206.002	0.904239
612	171823	182509438	1062.19	0.952672
614	171823	100466012	584.706	0.947754
615	171823	103405785	601.816	0.94918
617	171823	175928747	1023.9	0.949093
618	171823	350638607	2040.7	0.953254
619	171823	103638483	603.17	0.943442
621	171823	113690482	661.672	0.941812
622	171823	33548046	195.248	0.904943
623	171823	288525245	1679.2	0.953621
624	171823	267836572	1558.79	0.953836
625	171823	563736461	3280.91	0.930155
626	171823	45208395	263.11	0.932844
627	171823	73798512	429.503	0.944984
628	171823	107356186	624.807	0.947504
629	171823	76746807	446.662	0.938128
630	171823	130157660	757.51	0.922461
632	171823	192491387	1120.29	0.952783
635	171823	248774384	1447.85	0.950676
636	171823	399940244	2327.63	0.952247
637	171823	104809282	609.984	0.947242
638	171823	192415754	1119.85	0.950821
639	171823	448158267	2608.26	0.95347
640	171823	89080575	518.444	0.935108
641	171823	115670853	673.198	0.94187
643	171823	64859239	377.477	0.931703
645	171823	312042806	1816.07	0.950181
646	171823	215984705	1257.02	0.949407
647	171823	125928506	732.897	0.925336
648	171823	318864201	1855.77	0.956281
650	171823	113415551	660.072	0.938157
651	171823	286229838	1665.84	0.954884
652	171823	81234877	472.782	0.93743
653	171823	177351577	1032.18	0.950903
655	171823	82508185	480.193	0.938256
657	171823	240823563	1401.58	0.953889
666	171823	90826444	528.605	0.935742
667	171823	541160765	3149.52	0.956671
674	171823	200500443	1166.9	0.950676
675	171823	28820275	167.732	0.925586
677	171823	71853654	418.184	0.923148
679	171823	62765886	365.294	0.930277
680	171823	141242519	822.023	0.948371
769	171823	218048363	1269.03	0.947813
770	171823	634130424	3690.6	0.954302
771	171823	33569955	195.375	0.933001
772	171823	201493705	1172.68	0.949547
776	171823	66019655	384.231	0.931086
780	171823	51985796	302.554	0.935131
781	171823	228851060	1331.9	0.94694
786	171823	163348203	950.677	0.945508
787	171823	89116849	518.655	0.932244
793	171823	1086003622	6320.48	0.957124
797	171823	39782990	231.535	0.922467
799	171823	195587587	1138.31	0.947015
801	171823	41394118	240.911	0.924987
805	171823	85269363	496.263	0.934689
814	171823	117987528	686.681	0.936784
818	171823	42667345	248.321	0.92377
