# Supplementary material for: Targeted Epstein–Barr virus capture sequencing identifies BBLF4-L322M as an independent prognostic variant in nasopharyngeal carcinoma
Source: Microbiol Spectr. 2026 Apr 30;14(6):e02927-25. doi: 10.1128/spectrum.02927-25 (PMC13228030; doi:10.1128/spectrum.02927-25)
Supplement: Table S2 — Representative EBV genes with greater than or equal to 10 independent variants and their functional categories. [file spectrum.02927-25-s0002.xlsx]

## Sheet: Sheet1
Supplementary Table S2. Representative EBV Genes with ≥10 Independent Variants and Their Functional Categories
GENO	ln_OV_EV	Category	P_value
LMP-1	1.59382	Latent	1.19585e-53
LMP-2B	1.56457	Latent	8.96373e-62
EBNA-3B/EBNA-3C	0.816376	Latent	1.75187e-28
EBNA-2	0.647107	Latent	4.41969e-11
EBNA-3A	0.411505	Latent	1.12469e-10
LMP-2A	0.127428	Latent	0.0120231
EBNA-1	-0.184592	Latent	0.087577
BILF2	-0.552975	Envelope	0.0833169
BALF4	-0.419668	Envelope	0.00728516
BXLF2	-0.337571	Envelope	0.0491789
BMRF2	-0.18665	Envelope	0.480597
BBRF3	-0.0870885	Envelope	0.74735
BZLF2	0.0929139	Envelope	0.755956
BLLF1	0.254429	Envelope	0.0469262
BDLF3	0.810921	Envelope	0.000298847
BTRF1	-0.761889	Tegument	0.00373533
BGLF2	-0.725646	Tegument	0.011364
BBRF2	-0.523233	Tegument	0.0804096
BSRF1	-0.00735559	Tegument	1
BNRF1	-0.00147948	Tegument	1
BPLF1	0.288483	Tegument	2.09897e-05
BOLF1	0.322922	Tegument	0.002705
BDRF1	-1.29175	Capsid	1.59314e-22
BDLF1	-0.298596	Capsid	0.259355
BCLF1	-0.264598	Capsid	0.0286285
BBRF1	-0.140689	Capsid	0.469579
BVRF2	-0.134116	Capsid	0.476407
BORF1	0.141743	Capsid	0.577508
BALF5	-0.624838	DNA replication	2.80012e-05
BALF2	-0.429363	DNA replication	0.00159606
BSLF1	-0.232251	DNA replication	0.114675
BBLF2/BBLF3	0.0333807	DNA replication	0.878793
BBLF4	0.112088	DNA replication	0.42471
BMRF1	0.257678	DNA replication	0.187721
