# Supplementary material for: Targeted Epstein–Barr virus capture sequencing identifies BBLF4-L322M as an independent prognostic variant in nasopharyngeal carcinoma
Source: Microbiol Spectr. 2026 Apr 30;14(6):e02927-25. doi: 10.1128/spectrum.02927-25 (PMC13228030; doi:10.1128/spectrum.02927-25)
Supplement: Table S3 — Nonsynonymous EBV SNPs associated with overall survival in NPC patients. [file spectrum.02927-25-s0003.xlsx]

## Sheet: Supplementary Table S3
Supplementary Table S3. List of Nonsynonymous EBV SNPs Associated with Overall Survival in NPC Patients
SNP ID	Gene	Position	Ref Allele	Alt Allele	Gene Strand Orientation	Gene Region	Function	Predicted Protein Variants	Allele frequency/N (%)	HR (95% CI)	P
SNP225	BNRF1	4381	T	C	+	exonic	synonymous SNV	BNRF1:YP_401633.1#NC_007605.1#1735:exon1:c.2646T>C:p.H882H	21/114(18.42)	3.484(1.324-9.166)	0.011
SNP3096	BZLF2	89820	T	C	-	exonic	synonymous SNV	BZLF2:YP_401672.1#NC_007605.1#89156:exon1:c.9A>G:p.S3S	92/114(80.70)	0.318(0.121-0.836)	0.02
SNP3099	BRLF1	89851	G	A	-	UTR3		rna-HHV4_BRLF1#NC_007605.1#89837:c.*1019C>T;rna-HHV4_BZLF1#NC_007605.1#89837:c.*71C>T	93/114(81.58)	0.297(0.113-0.782)	0.014
SNP3105	BZLF1	90047	C	A	-	exonic	nonsynonymous SNV	BZLF1:rna-HHV4_BZLF1#NC_007605.1#89837:exon3:c.613G>T:p.A205S	93/114(81.58)	0.297(0.113-0.782)	0.014
SNP3107	BRLF1	90099	A	C	-	intronic			92/114(80.70)	0.318(0.121-0.836)	0.02
SNP3109	BRLF1	90102	C	T	-	intronic			92/114(80.70)	0.318(0.121-0.836)	0.02
SNP3110	BRLF1	90108	G	A	-	intronic			92/114(80.70)	0.318(0.121-0.836)	0.02
SNP3112	BRLF1	90126	G	C	-	splicing		rna-HHV4_BRLF1#NC_007605.1#89837:exon3:c.2634+12C>G;rna-HHV4_BRLF1#NC_007605.1#89837:exon3:UTR3;rna-HHV4_BZLF1#NC_007605.1#89837:exon2:c.606+12C>G	92/114(80.70)	0.318(0.121-0.836)	0.02
SNP3113	BRLF1	90128	A	G	-	splicing		rna-HHV4_BRLF1#NC_007605.1#89837:exon3:c.2634+10T>C;rna-HHV4_BRLF1#NC_007605.1#89837:exon3:UTR3;rna-HHV4_BZLF1#NC_007605.1#89837:exon2:c.606+10T>C	92/114(80.70)	0.318(0.121-0.836)	0.02
SNP3119	BZLF1	90380	T	A	-	exonic	nonsynonymous SNV	BZLF1:rna-HHV4_BZLF1#NC_007605.1#89837:exon1:c.488A>T:p.Q163L	91/114(79.82)	0.339(0.129-0.891)	0.028
SNP3120	BZLF1	90390	G	T	-	exonic	synonymous SNV	BZLF1:rna-HHV4_BZLF1#NC_007605.1#89837:exon1:c.478C>A:p.R160R	91/114(79.82)	0.339(0.129-0.891)	0.028
SNP3121	BZLF1	90394	G	A	-	exonic	synonymous SNV	BZLF1:rna-HHV4_BZLF1#NC_007605.1#89837:exon1:c.474C>T:p.R158R	91/114(79.82)	0.339(0.129-0.891)	0.028
SNP3123	BZLF1	90413	A	G	-	exonic	nonsynonymous SNV	BZLF1:rna-HHV4_BZLF1#NC_007605.1#89837:exon1:c.455T>C:p.V152A	92/114(80.70)	0.318(0.121-0.836)	0.02
SNP3131	BZLF1	90498	T	G	-	exonic	nonsynonymous SNV	BZLF1:rna-HHV4_BZLF1#NC_007605.1#89837:exon1:c.370A>C:p.T124P	91/114(79.82)	0.339(0.129-0.891)	0.028
SNP3135	BZLF1	90574	G	T	-	exonic	synonymous SNV	BZLF1:rna-HHV4_BZLF1#NC_007605.1#89837:exon1:c.294C>A:p.S98S	92/114(80.70)	0.318(0.121-0.836)	0.02
SNP3139	BZLF1	90642	A	G	-	exonic	nonsynonymous SNV	BZLF1:rna-HHV4_BZLF1#NC_007605.1#89837:exon1:c.226T>C:p.S76P	92/114(80.70)	0.318(0.121-0.836)	0.02
SNP3142	BZLF1	90666	T	C	-	exonic	nonsynonymous SNV	BZLF1:rna-HHV4_BZLF1#NC_007605.1#89837:exon1:c.202A>G:p.T68A	92/114(80.70)	0.318(0.121-0.836)	0.02
SNP3143	BZLF1	90685	T	G	-	exonic	synonymous SNV	BZLF1:rna-HHV4_BZLF1#NC_007605.1#89837:exon1:c.183A>C:p.L61L	92/114(80.70)	0.318(0.121-0.836)	0.02
SNP3147	BZLF1	90748	C	T	-	exonic	synonymous SNV	BZLF1:rna-HHV4_BZLF1#NC_007605.1#89837:exon1:c.120G>A:p.S40S	92/114(80.70)	0.318(0.121-0.836)	0.02
SNP3152	BRLF1	91006	A	C	-	UTR3		rna-HHV4_BRLF1#NC_007605.1#89837:c.*72T>G	93/114(81.58)	0.297(0.113-0.782)	0.014
SNP3154	BRLF1	91012	T	C	-	UTR3		rna-HHV4_BRLF1#NC_007605.1#89837:c.*66A>G	93/114(81.58)	0.297(0.113-0.782)	0.014
SNP3156	BRLF1	91047	T	C	-	UTR3		rna-HHV4_BRLF1#NC_007605.1#89837:c.*31A>G	93/114(81.58)	0.297(0.113-0.782)	0.014
SNP3181	BRLF1	91766	G	T	-	exonic	nonsynonymous SNV	BRLF1:rna-HHV4_BRLF1#NC_007605.1#89837:exon2:c.1130C>A:p.A377E	90/114(78.95)	0.361(0.137-0.948)	0.039
SNP3212	BRLF1	92874	A	G	-	exonic	synonymous SNV	BRLF1:rna-HHV4_BRLF1#NC_007605.1#89837:exon2:c.22T>C:p.L8L	35/114(30.70)	2.623(1.012-6.802)	0.047
SNP3313	BRRF2	95099	T	C	+	exonic	synonymous SNV	BRRF2:YP_401676.1#NC_007605.1#94013:exon1:c.1086T>C:p.P362P	91/114(79.82)	0.338(0.129-0.888)	0.028
SNP3314	BRRF2	95133	A	G	+	exonic	nonsynonymous SNV	BRRF2:YP_401676.1#NC_007605.1#94013:exon1:c.1120A>G:p.T374A	91/114(79.82)	0.338(0.129-0.888)	0.028
SNP3315	BRRF2	95135	G	A	+	exonic	synonymous SNV	BRRF2:YP_401676.1#NC_007605.1#94013:exon1:c.1122G>A:p.T374T	91/114(79.82)	0.338(0.129-0.888)	0.028
SNP3316	BRRF2	95141	A	C	+	exonic	synonymous SNV	BRRF2:YP_401676.1#NC_007605.1#94013:exon1:c.1128A>C:p.S376S	91/114(79.82)	0.338(0.129-0.888)	0.028
SNP3321	BRRF2	95167	T	C	+	exonic	nonsynonymous SNV	BRRF2:YP_401676.1#NC_007605.1#94013:exon1:c.1154T>C:p.M385T	90/113(79.65)	0.342(0.130-0.899)	0.03
SNP3322	BRRF2	95178	C	A	+	exonic	nonsynonymous SNV	BRRF2:YP_401676.1#NC_007605.1#94013:exon1:c.1165C>A:p.H389N	23/113(20.35)	2.924(1.112-7.686)	0.03
SNP3323	BRRF2	95182	T	C	+	exonic	nonsynonymous SNV	BRRF2:YP_401676.1#NC_007605.1#94013:exon1:c.1169T>C:p.L390S	23/113(20.35)	2.924(1.112-7.686)	0.03
SNP3327	BRRF2	95202	T	C	+	exonic	nonsynonymous SNV	BRRF2:YP_401676.1#NC_007605.1#94013:exon1:c.1189T>C:p.S397P	23/113(20.35)	2.924(1.112-7.686)	0.03
SNP3353	BRRF2	95570	G	T	+	exonic	synonymous SNV	BRRF2:YP_401676.1#NC_007605.1#94013:exon1:c.1557G>T:p.G519G	21/114(18.42)	3.405(1.295-8.954)	0.013
SNP3354	BRRF2	95574	G	A	+	exonic	nonsynonymous SNV	BRRF2:YP_401676.1#NC_007605.1#94013:exon1:c.1561G>A:p.A521T	21/114(18.42)	3.405(1.295-8.954)	0.013
SNP3463	BKRF4	99282	C	T	+	exonic	nonsynonymous SNV	BKRF4:YP_401680.1#NC_007605.1#98845:exon1:c.437C>T:p.P146L	22/114(19.30)	3.182(1.210-8.367)	0.019
SNP3468	BKRF4	99334	A	G	+	exonic	synonymous SNV	BKRF4:YP_401680.1#NC_007605.1#98845:exon1:c.489A>G:p.Q163Q	23/114(20.18)	2.983(1.135-7.840)	0.027
SNP3539	BBLF4	101008	G	T	-	exonic	nonsynonymous SNV	BBLF4:YP_401681.1#NC_007605.1#99541:exon1:c.964C>A:p.L322M	23/114(20.18)	3.871(1.492-10.047)	0.005
SNP4886	LF1	151644	T	C	-	exonic	synonymous SNV	LF1:YP_401709.1#NC_007605.1#150284:exon1:c.51A>G:p.R17R	30/114(26.32)	2.611(1.007-6.771)	0.048
SNP4892	BILF1	151822	A	G	-	exonic	synonymous SNV	BILF1:YP_401711.1#NC_007605.1#151702:exon1:c.820T>C:p.L274L	30/114(26.32)	2.611(1.007-6.771)	0.048
SNP4895	BILF1	151943	A	G	-	exonic	synonymous SNV	BILF1:YP_401711.1#NC_007605.1#151702:exon1:c.699T>C:p.I233I	30/114(26.32)	2.611(1.007-6.771)	0.048
SNP4897	BILF1	152024	A	G	-	exonic	synonymous SNV	BILF1:YP_401711.1#NC_007605.1#151702:exon1:c.618T>C:p.V206V	29/114(25.44)	2.751(1.061-7.135)	0.037
SNP4903	BILF1	152245	T	G	-	exonic	synonymous SNV	BILF1:YP_401711.1#NC_007605.1#151702:exon1:c.397A>C:p.R133R	29/114(25.44)	2.751(1.061-7.135)	0.037
SNP5087	BARF0	159760	C	G	+	exonic	nonsynonymous SNV	BARF0:YP_401716.1#NC_007605.1#159120:exon1:c.640C>G:p.Q214E	95/114(83.33)	0.328(0.121-0.888)	0.028
SNP5088	BARF0	159769	C	T	+	exonic;splicing	nonsynonymous SNV	BARF0:YP_401716.1#NC_007605.1#159120:exon1:c.649C>T:p.P217S;rna-HHV4_A73#NC_007605.1#155548:exon4:c.297-12C>T	18/114(15.79)	3.298(1.218-8.929)	0.019
SNP5092	BARF0	159889	C	T	+	exonic	nonsynonymous SNV	BARF0:YP_401716.1#NC_007605.1#159120:exon1:c.769C>T:p.R257C	96/114(84.21)	0.303(0.112-0.821)	0.019
SNP5094	BARF0	159910	G	A	+	exonic	nonsynonymous SNV	BARF0:YP_401716.1#NC_007605.1#159120:exon1:c.790G>A:p.V264I	96/114(84.21)	0.303(0.112-0.821)	0.019
