# Supplementary material for: Targeted Epstein–Barr virus capture sequencing identifies BBLF4-L322M as an independent prognostic variant in nasopharyngeal carcinoma
Source: Microbiol Spectr. 2026 Apr 30;14(6):e02927-25. doi: 10.1128/spectrum.02927-25 (PMC13228030; doi:10.1128/spectrum.02927-25)
Supplement: Table S4 — 1,428 biotinylated oligonucleotide probes covering the 171,321 bp EBV genome. [file spectrum.02927-25-s0004.xlsx]

## Sheet: Supplementary Table S4
Supplementary Table 4. List of 1,428 Biotinylated Oligonucleotide Probes Covering the 171,321 bp EBV Genome
TargetID	ProbeID	Sequence	Replication	Strand	Coordinates
V01555.2_ebv_genome	probe_cstmEBV_0417_1	AGAATTCGTCTTGCTCTATTCACCCTTACTTTTCTTCTTGCCCGTTCTCTTTCTTAGTATGAATCCAGTATGCCTGCCTGTAATTGTTGCGCCCTACCTCTTTTGGCTGGCGGCTATTGC	1	+	chr1:1-120
V01555.2_ebv_genome	probe_cstmEBV_0417_10	GGCACGACTGTTCCTATATGCTCTCGCACTCTTGTTGCTAGCCTCCGCGCTAATCGCTGGTGGCAGTATTTTGCAAACAAACTTCAAGAGTTTAAGCAGCACTGAATTTATACCCAGTGA	1	+	chr1:1081-1200
V01555.2_ebv_genome	probe_cstmEBV_0417_100	TTAAAATTGAAATTTCTCTCAAAATAATTCCAATGAAAACTTCAAAGAATCTTATGTATGTAATTCTTTTGCCCCAAACTGGGCTTCAGATGCCTTCTATTGCACTCTCACAAAAACATT	2	+	chr1:11881-12000
V01555.2_ebv_genome	probe_cstmEBV_0417_1000	ATCCTGCCCATCTTCTGGTACATTCTGACGGAGGTGTGGCTGGCCTCCTTCCTGCGGCACAACTTTGGCTTCTACTGCGGCATGTTCATCGCCTCCATCATCCTGATCCTGCCCTTGGTC	1	+	chr1:119881-120000
V01555.2_ebv_genome	probe_cstmEBV_0417_1001	AGGTACGAGGCCGTCTTTGTCTCCGCCAAGCTGCACACCACTGTGGCCATCAATGTGGCCATCATACCTATCCTGTGCTCGGTGGCCATGCTCATCAGGATATGCCGGATTTTCAAAAGC	1	+	chr1:120001-120120
V01555.2_ebv_genome	probe_cstmEBV_0417_1002	ATGCGCCAGGGCACTGACTATGTCCCTGTCTCGGAGACGGTGGAACTGGAGCTAGAGTCAGAGCCGAGGCCTAGGCCCTCGCGCACGCCATCACCCGGGCGCAACCGCCGCCGCTCTTCT	5	+	chr1:120121-120240
V01555.2_ebv_genome	probe_cstmEBV_0417_1003	ACGTCCTCATCTTCCTCCAGGTCAACCAGGAGACAGAGGCCCGTCTCTACCCAAGCCCTCGTCTCCTCCGTTTTACCGATGACGACGGACAGCGAGGAGGAGATCTTCCCCTAATGCAAT	1	+	chr1:120241-120360
V01555.2_ebv_genome	probe_cstmEBV_0417_1004	AAAAACTTAAAACACTGAGGTTACTTTCCCGTCATTCTTTCGGGGGAACGAGGGGAGGCGGGAATTGGGTTAAGATAGGGGCGAAGGGTGGGGGTGGGTGCAAGAATTGGGGCTGGGAAT	1	+	chr1:120361-120480
V01555.2_ebv_genome	probe_cstmEBV_0417_1005	GGAGAGGGGAGTGGGCTAGGTGCCGACACCGGGGTGCCAAGATAATGGATTGAGTAAGCATGGGGCTCTGATCGGGTCCGCCGGGTTCTCAGGGGTGTAGTGGGTGGGCATTGCATATTT	2	+	chr1:120481-120600
V01555.2_ebv_genome	probe_cstmEBV_0417_1006	TTGCCGCGGTGCTGTTGGGCCTTGGACTCGGGGTGATCATCCGTACCATCACCCGCACCCGCACCCCAGTCCACAGCCACCGGCCAAGGTCCTGGGCCTCCCACCACCGTTATGCCTCCC	5	+	chr1:120601-120720
V01555.2_ebv_genome	probe_cstmEBV_0417_1007	CCTTTACCCATTAATTACAAGAGATGTTAGTTTGGTTTTTTATTTGGCAAAAACAGCAATTCATCATTTTCAGAGTCCTCATCATATTCGAGCCCCTCGTTGGTTTCCCCGCAGGCCCTC	1	+	chr1:120721-120840
V01555.2_ebv_genome	probe_cstmEBV_0417_1008	CCTTCTTCGGCCGCTATTAGCTTAGTAGTCTCCAGGTTAAACTCCTCATAGTCATTATACAGGTTGATTATTCCCCCGTCCACGTCGCCTATGGAGTTGACTCGTCGTCGGCAAAGAGAC	1	+	chr1:120841-120960
V01555.2_ebv_genome	probe_cstmEBV_0417_1009	CAGAGGGCACCCATGGCGCGGTGTCAAAAGTATTGTCTGCGTACGCTTTCCAGGAGCCAGCCGCGGTGCTCAAGGTCTTACGGATGACAGAGTCCGGCAGGACCACGGGTGTCACCAGCA	3	+	chr1:120961-121080
V01555.2_ebv_genome	probe_cstmEBV_0417_101	CTGGACACATGTGCCAGACGCCTGGGCCTCTAAGGCCCTCGGGTCCCCCTGGACCCCGGCCTCAGCAACCCTGCTGCTCCCCTCCTGCCACCCCAGCCTCCCCCCCTCCCCGTCCCCCTT	16	+	chr1:12001-12120
V01555.2_ebv_genome	probe_cstmEBV_0417_1010	CCGCCACGGGAATCTCCACCGAGGCGTCCAGAAGCAGGTCTGAGCCGAGCGTGCAGGTCGCCGGGTCTAGAGGCGACCGTTTTCGAAAGAAGGCCGTCACAATGTTCACCCGGGGTGAGC	4	+	chr1:121081-121200
V01555.2_ebv_genome	probe_cstmEBV_0417_1011	AGTCTCTCCCGGGCTTGCCACCCCCACTGTGGCGGACGTAGTCTCCAACAATTTTGTATTGGAGGAGCACCTGGTAGAAGTAGTTGTGCCGTGGATTGATGAAGATGTTGACTGGGACCC	1	+	chr1:121201-121320
V01555.2_ebv_genome	probe_cstmEBV_0417_1012	GGTCTTTAATACCAATGCGCCCCGCATTTTCGCTTGGGTCCGTCATTACGTAGAGCATAGACTCCACCCCCCTGTTGGCAGCTAGGCTGTCTGCCACCAGGTCATGACCGGGGCCCAGTT	1	+	chr1:121321-121440
V01555.2_ebv_genome	probe_cstmEBV_0417_1013	TGCGCTTACGGACATCTTTAAGATTCCAGGCCTCATCCTGCGTCAACAGATAGTCACCCTCCGAGGGCAACCGCCCATCCGGGACGTACTCCACGGTAGGACGAGCTATAGAATTGATAA	1	+	chr1:121441-121560
V01555.2_ebv_genome	probe_cstmEBV_0417_1014	ATCTGATAAATGACCTCTTGCATGGCCTCTTGTAAAGCGCAGTGTAGGATGGGTAGATGGGGTCAAATTCTGACTTGGAAAAGAGGTACTTGAAGCGGCACTTAATCTCATAAATGCAGC	1	+	chr1:121561-121680
V01555.2_ebv_genome	probe_cstmEBV_0417_1015	TCCGGTCGGTGAACAGTATAAAGTCTCCCTGTGACTCCACATTGACGCAAAGATCCAGAGACACCCCAAAAATGCCATCCGTGGGACTAATCATAAAGCCAAATTGACGGTTGGCGGATG	1	+	chr1:121681-121800
V01555.2_ebv_genome	probe_cstmEBV_0417_1016	CGTCCCCGCAGATGAGCTTACAGACAATGTCCTTGACCGTGTCCTCACACCGCAGGCCAAAGGCCACAGGTCCCCCAAAGTAGTGATTTGTGGAGATGGGAGCTGGCTCAAACACCTTGG	1	+	chr1:121801-121920
V01555.2_ebv_genome	probe_cstmEBV_0417_1017	TGGGTCCATTCTTAATGGTGGAGAGCAGCTTGGAAGAGGAAATTATGCCATTTCGCAATATGTCCCACATCAGGTTCTCAGACTGCCCCCTGGTCATGGACTCCACGTACGAGCAGAGAA	1	+	chr1:121921-122040
V01555.2_ebv_genome	probe_cstmEBV_0417_1018	CAGTCCTCTGCTCGTCGGTGGCCTCCTGTAGCCCCCAGTAAATGGATTTCAGGGAGGGACCGTCCTTGCTGTCATTCTCTTGGACTAACGAGGAGACAAAGTCACAGAAGCCAGTTTCAC	1	+	chr1:122041-122160
V01555.2_ebv_genome	probe_cstmEBV_0417_1019	CAGAGAACTCTTGTATTTGTTTACAGAGGCAATAGAGATAGACAAAGCGCATGGCCGGCATCTGAGGTGGACGGTCAAGGTTACGGACAAAGGCCTCAGTCTCCGGACTGCGGAGGAAGC	1	+	chr1:122161-122280
V01555.2_ebv_genome	probe_cstmEBV_0417_102	CGCTCCTGTTCCTCCCCCGGTCCCCAGTAGGGCCGCCTGCCCCCCTGCACCCAGTACCTGCCCCTCTTGGCCACGCACCCCGGGCCAGGCCACCTTAGACCCGGCCAAGCCCCATCCCTG	16	+	chr1:12121-12240
V01555.2_ebv_genome	probe_cstmEBV_0417_1020	GGGCAAACGTGTAGGAGGTCATCTCCTCCATGGGATCCTCGAGCTCATCCACGTCGGCCATCTGGACCAAAGAAGTCGTCTGCCAAGAGTTCAGCTACCAGACCTGGAAGATGAGGGTGC	1	+	chr1:122281-122400
V01555.2_ebv_genome	probe_cstmEBV_0417_1021	TCAAACCGTGGGCGACAGTTGAAGAAGTAGCTCTCCTTGAACCTCTTTTTAAGGCTCCGGCACCACTGCAAGAATTGACTCATATGCTCCGCCGTGACATCCACGCACGGACTCTCGCCA	1	+	chr1:122401-122520
V01555.2_ebv_genome	probe_cstmEBV_0417_1022	CACGAGGTCAGGCCCATGTCTAAGTTCAGGTTCCACATCTGCGACAGCACCTCCAACAGCACCACCTTTGGGGCTGCAAATTGCAAAAAGTAGAGCGGGTCGGATCGGTCAAATCCCATG	1	+	chr1:122521-122640
V01555.2_ebv_genome	probe_cstmEBV_0417_1023	TCAGGGTTGGGGTAGGGGATTTTGTGGGTGGAGTCAGCGAGGTGCATGATACCATAGAGCAGCGAGTAGCCGAGCGACTGCAGATCCAGGCGAAGGGCCGTCTGCGCCCCCACGGGGCCA	4	+	chr1:122641-122760
V01555.2_ebv_genome	probe_cstmEBV_0417_1024	CACGCCGAGGGGTCAGGGATGTGCCCAGCCCCCCTCAAGATGTAGCACTTGCTCAAAAGGCAGAGGGGCTTATAGGTGTCCTTGGCTATAGAAAATGGTTCCCTCTGGCAATAGAGGCGA	1	+	chr1:122761-122880
V01555.2_ebv_genome	probe_cstmEBV_0417_1025	TAGAGCTGCCGGCCCTTAGAAGACTTTAGCCGCACATCCAGCATCTTGTTGCGGTCGTGGAGGGAAGCAGTCCCATAATCAGTCAGGACCAGCCTACCCATGCCCCACATGGTGTCTGTG	1	+	chr1:122881-123000
V01555.2_ebv_genome	probe_cstmEBV_0417_1026	AAATCCACCAGGATGTTGCTGGGGCTAATGTCCGAATGGAAGAGGCCGCAGTGCCGATTCAGAAAGTAAACGGCATCTTTGAGGCCCTGAAAGCCCCGCACCAGGGGCTCAATACTACCA	1	+	chr1:123001-123120
V01555.2_ebv_genome	probe_cstmEBV_0417_1027	TCATGCCAGTGGCCATAATCCTGGAGACTGCATCTGAACTGGGGCATAAACAGGGCGTGGCAGGACGTGCAGGCCGACAGGTAGTCCACCAGGGCCTTGTCCTGCCCATCCTCGGCCGTG	3	+	chr1:123121-123240
V01555.2_ebv_genome	probe_cstmEBV_0417_1028	GCCTTCCCAATCTGAATCATGTCACACACCATGAGCTCGTGATACAGCTCCGTCACAGAGTCATAGAGTTTGACCGTGGCATTATCTGCATGTGCATACACGGCCCCGTAGCTCCCCCGC	1	+	chr1:123241-123360
V01555.2_ebv_genome	probe_cstmEBV_0417_1029	CCCAGCAGATACTCGCAGGTAATGGGGAGGTGATCACAGCGCGTCATGTTCTCCGGCAGCTTTACATAGAGGGTCTCCGTCATGTCATCAATGTTGGTCACCTTCAGGTGTTTGTGCTGA	1	+	chr1:123361-123480
V01555.2_ebv_genome	probe_cstmEBV_0417_103	AAGACCCAGCGGCCATTCTCTCTGGTAACGAGCAGAGAAGAAGTAGAGGCCCGCGGCCATTGGGCCCAGATTGAGAGACCAGTCCAGGGGCCCGAGGTTGGAGCCAGCGGGCACCCGAGG	4	+	chr1:12241-12360
V01555.2_ebv_genome	probe_cstmEBV_0417_1030	AAGGTGAAGTAATCAATGACAGTCACCTTCCCCAAAAAGGCCTGGGTCTCTCGAGGGGGTTCTGGGGAGACACTCAACTCGCCACTGCTGGAGGAGTTCGTCGGGCTCAACTCCGCAGCC	1	+	chr1:123481-123600
V01555.2_ebv_genome	probe_cstmEBV_0417_1031	ATATTCACATCCATGTTCCTCAAATGGCTCGAGGGCCTGTCGCAGCTCGTCTCTGGCCTCAAGCTCCTGCTCACGGAGCTCCTCCACCCGCTCTAGCTGCTTGTAGTTGATTTTTGGAAA	1	+	chr1:123601-123720
V01555.2_ebv_genome	probe_cstmEBV_0417_1032	TTGAGTCTTGGTCGCGGTGACCACCCTCTGATAGGTAGAAATTAGCTGTTTGGACTCAAACGTCTCCCTTGCGTGGCGCAGGGACTCTAAGGCACCCCGAGCAGATGTAAACTGTGTTTC	1	+	chr1:123721-123840
V01555.2_ebv_genome	probe_cstmEBV_0417_1033	AAACAGAGCGTGGTCCCTCCCAAATCTGTCACGTGCGCTCACAGCCGCTCTCTTTTCTACCGAGGCTCTTAGTTGCTGGGCCACCAGATCTCGCTTAGAACTACTCATCTTCATAAGTCA	1	+	chr1:123841-123960
V01555.2_ebv_genome	probe_cstmEBV_0417_1034	CCATGTCCGCAACTATGGAGCCCAGATCATACGTGGGGTAGAGTACGGTAGTTCCAGTGGAGGCTTCCCGGTAATTTCCCACAGCGTCCACCATATATCTTTCTGCCTCTCCCGTTAGAA	1	+	chr1:123961-124080
V01555.2_ebv_genome	probe_cstmEBV_0417_1035	TTAGGCAAGGATCATACGTGTCCACCGGCCTTTTATACTGAGCGTTTAGGTTTTGTTTATGTAGCAAGCACAAAAGGCACACACGAGTGATGCAAAAGGGTTCCTGAGGCAGCAGGCAGA	1	+	chr1:124081-124200
V01555.2_ebv_genome	probe_cstmEBV_0417_1036	GCTGTTTTGCCATTTTATTCAGGCGGCTAACGTCAAAGGGAGGAGCTATATCCTCACCCTTCCAGTCACGCACGTCCAAGTACAGGGCATACACACACCTGGTGAGGTGTGCCAGGAATG	1	+	chr1:124201-124320
V01555.2_ebv_genome	probe_cstmEBV_0417_1037	CCTCTATGTTGGCACATGGTGTATAAACCGCAGTGGGTAGCAGAATAGGGCCCCTTTTGCCCCGTGCCGCAGCGTAAACGCAGTGACGCTCTTCGCAGTGGGACCTGGGGCCGTAGAAGA	2	+	chr1:124321-124440
V01555.2_ebv_genome	probe_cstmEBV_0417_1038	GGGCCCACATCCAAGGGAGTGGGTCTTCAGGCACCAGGGAGGTCCAGGTTTGGGAGTGGGCCAATATTTGCAAGGCCTGACCTATAACCTCATCTTTGTTCCAGGCCAGCGCAATTCGCA	1	+	chr1:124441-124560
V01555.2_ebv_genome	probe_cstmEBV_0417_1039	TAAGGTCCCCATCAAACACCTCAAAACACAGACCCATGCCCATTTCAGGCTGAGAGGGCTCCATCCGGCTCGACCAACCTTGTCCACCAAACTGCCATTCTTCTGGTAAACGGGGGTTGA	1	+	chr1:124561-124680
V01555.2_ebv_genome	probe_cstmEBV_0417_104	TCCCAGCACCCGGTCCCTCCGGGGGGCAGAGACAGGCAGGGCCCCCCGGCAGCTGGCCCCGAGGAGGCGCCCGGAGTGGGGCCGGTCGGCTGGGCTGGCCGAGCCCGGGTCTGGGAGGTC	16	+	chr1:12361-12480
V01555.2_ebv_genome	probe_cstmEBV_0417_1040	GGGGCAAGAGCTCCAAAGCCAGGCTCGAGAAGTCATAGTCATCCTCGGCCACACGGCCGGAGCTCCGGGCCTCGTGCCAGGGCCTGTTGTCCTGGGGGAGGATATTGGACACGAGCAGGA	4	+	chr1:124681-124800
V01555.2_ebv_genome	probe_cstmEBV_0417_1041	AGCTCTTGAGTGGCGTCTCCACCAGCTTAAATTGCTCGGGCGTGTCCTGGCAGGCCTCCAGTGCCAGTTCCAGACACTGCCCATACCTGCGGGCGAGCATCGGGTCATCGGGCATATCGG	3	+	chr1:124801-124920
V01555.2_ebv_genome	probe_cstmEBV_0417_1042	CCTTGACCGCGTTGAACATGCTGTATGCCTCGCAGCGCGGCCGTCTGACCGAGAACCTAAGAAACGCCCTTCAGCAGGACAGCACCACGCAAGGCTGCCTGGGTGCCGAGACCCCGAGTA	3	+	chr1:124921-125040
V01555.2_ebv_genome	probe_cstmEBV_0417_1043	TTATGTACACAGGGGCCAAGTCAGACAGGTGGGCTCACCCTCTGGTGGGCACAATTCACGCCAGTAATTTATATTGCCCAATGCTTCGAGCATACTGCCGCCACTATGGCCCCAGGCCCG	1	+	chr1:125041-125160
V01555.2_ebv_genome	probe_cstmEBV_0417_1044	TGTTTGTAGCTTCTGATGAATCATTACCCATGTTCGGTGCGAGCCCTGCCCTTCACACCCCAGTCCAGGTCCAGATGTGCCTACTACCAGAGCTACGCGACACGTTACAGCGCCTGCTGC	1	+	chr1:125161-125280
V01555.2_ebv_genome	probe_cstmEBV_0417_1045	CACCACCCAATCTTGAAGACTCCGAGGCCTTGACGGAATTCAAGACCAGCGTGTCCTCTGCCCGTGCCATCCTTGAGGACCCCAACTTTTTGGAGATGAGAGAGTTTGTCACCAGCCTGG	1	+	chr1:125281-125400
V01555.2_ebv_genome	probe_cstmEBV_0417_1046	CCAGCTTCCTGAGTGGTCAGTACAAGCACAAGCCCGCCCGCCTAGAAGCATTCCAGAAACAAGTAGTGTTACATTCTTTTTATTTTCTGATCTCAATCAAATCTTTAGAGATTACAGACA	1	+	chr1:125401-125520
V01555.2_ebv_genome	probe_cstmEBV_0417_1047	CCATGTTTGACATCTTTCAAAGTGCTTTCGGATTGGAAGAAATGACGCTGGAGAAGCTGCACATTTTTAAGCAAAAAGCCAGCGTGTTTCTTATCCCCAGGCGCCACGGCAAGACCTGGA	1	+	chr1:125521-125640
V01555.2_ebv_genome	probe_cstmEBV_0417_1048	TAGTCGTGGCCATCATCAGCCTCATCCTCTCGAATCTCTCCAACGTGCAAATAGGCTACGTGGCTCACCAGAAACATGTCGCGTCCGCCGTTTTCACTGAAATTATTGACACCTTGACCA	1	+	chr1:125641-125760
V01555.2_ebv_genome	probe_cstmEBV_0417_1049	AGAGCTTCGACTCCAAGCGTGTAGAGGTCAACAAGGAGACCAGCACCATCACGTTTAGGCACAGTGGGAAAATCTCCAGCACCGTAATGTGTGCCACCTGCTTCAATAAGAATGTAAGAC	1	+	chr1:125761-125880
V01555.2_ebv_genome	probe_cstmEBV_0417_105	TGGGGTGGCGAGCCTGCTGTCTCAGGAGGGGCCTGGCTCCGCCGGGTGGCCCTGGGGTAAGTCTGGGAGGCAGAGGGTCGGCCTAGGCCCGGGGAAGTGGAGGGGGATCGCCCGGGTCTC	16	+	chr1:12481-12600
V01555.2_ebv_genome	probe_cstmEBV_0417_1050	CTGACGTTTCAGTACTTGGCAATTGTAGAGCATAGCCCGGCTGTAAAGGTCAGAAAATCGCAGCAGGGTCCAAGGTTGTGCTGTACATGGGACCTCTTTCCCATTAGCAAGAACCCCCTG	1	+	chr1:125881-126000
V01555.2_ebv_genome	probe_cstmEBV_0417_1051	CAGGACACGTGACATGTCCGGGTGCATTTTGGGTGGGTTAAATCTCAGTCCCACCACAAAGGGGGCATCCTCCGGTTTGAACATCAGACCCAACAAAGCCCGATGCCCAGTTATGGGTAC	1	+	chr1:126001-126120
V01555.2_ebv_genome	probe_cstmEBV_0417_1052	GTAGTCGTTGTTCAGGGCCGTGCATGGCAGCAGACAAGGACAGGTGCCAGATGTGCCTGGGCTATCGTCCTCCGTCCAGCCACGCAGGATGTTCACGTGGGCCCCGGCACCATAGCATGT	3	+	chr1:126121-126240
V01555.2_ebv_genome	probe_cstmEBV_0417_1053	CACACATTCCCCGTTATCACATCTGGTTAGCAGGTTGATAAAATGGGTCAGTGATGGAAAGGTTGGCATATTGGGGCAGCACATCAGCATGTCCATGTTAACGAAAAACATGTACAGGGC	1	+	chr1:126241-126360
V01555.2_ebv_genome	probe_cstmEBV_0417_1054	CCCTTCTGCATACCAGGCACCACCCCGTCCCAGTGGGATGATCTCCGAGGGTGTGATATCTTGCAGTTCTTCTACTGTTTTAACGGCGGTTGAGGTGGTAAAGACGTGGGCCGTGGTCAG	1	+	chr1:126361-126480
V01555.2_ebv_genome	probe_cstmEBV_0417_1055	ATCTGTGCAGGTGACTACAGGGTTACCCCTAATCTCCACAGGCACCGCCTCACCCACTGCATCTGAGAATACCCCAAAGTACATGAGAGTCAGGCTGTGTGGCCCCTGGACTGCCTTAGT	1	+	chr1:126481-126600
V01555.2_ebv_genome	probe_cstmEBV_0417_1056	GAAGAGAACCTCGGGCCTGGCCACGGTGGCTAGGGTTCCATTGATGTAGACGGTCACATAGGTGGGCTTCTTCTTGGGCTTCAGCACAATGAGGGTAACATTCATGTAGGTTTTAGGAGG	1	+	chr1:126601-126720
V01555.2_ebv_genome	probe_cstmEBV_0417_1057	TCCGGCTATCTGAGGCACGTACACAGCTGACACGGCGGTTGTGGCCGTATAGACTTTCATCTGGGGCGTAGAGGCATCGCTCAGCACCCAGAGGCACTCCTTGTTGAGGAACTTGCGAAG	1	+	chr1:126721-126840
V01555.2_ebv_genome	probe_cstmEBV_0417_1058	CTGTTCCCGGCTACTGTTCGCGGCGGATGCCATGACGTGCCAGAATATATCCCCTCTCCTCGGGGGTGAGTGCCAATTGGCCTTTAATAACAAAGCCCCCAGGCAGCACCAAAAATGCCT	1	+	chr1:126841-126960
V01555.2_ebv_genome	probe_cstmEBV_0417_1059	GCCCGTCCGATGTGGTGGCCAGGTGGACGCAGTGCCCGTCAGTTCCAAGGGCTACTAGCTGGGAAGCAGCCCCAACCAGCCCACCCGGGGGCCTGGAGTCGATCACCTTACCCCAGGCCG	5	+	chr1:126961-127080
V01555.2_ebv_genome	probe_cstmEBV_0417_106	TGTTGGCAGAGTCCGGGCGATCCTCTGAGACCCTCCGGGCCCGGACGGTCGCCCTCAGCCCCCCAGACAGACCCCAGGGTCTCCAGGCAGGGTCCGGCATCTTCAGGGGCAGCAGGCTCA	6	+	chr1:12601-12720
V01555.2_ebv_genome	probe_cstmEBV_0417_1060	AGGCCCCTTCCTCATACAGCGGGTGGCTATCTATCCATAGGCAGGCATCCGGCGTCTTTGGTGCATTGGAGATAGTAGCTTTCACCCAACAACTTTCCCAACTAACCCGTGTCTGGACAG	1	+	chr1:127081-127200
V01555.2_ebv_genome	probe_cstmEBV_0417_1061	TGAAGAACGCTTCCCTGATCAGGTCTGAATTTTTATAGATACGGGAGTAGGAGGTGGGAATAACAACTGGGATTTCTTGTTGTGCTGTCCAGGCCTGCATGGCCAGTTTTTCCCTGAAGC	1	+	chr1:127201-127320
V01555.2_ebv_genome	probe_cstmEBV_0417_1062	TAGCAGAAATTCTGAGGGCCACTGAAATGAGGAAGCGAAACTCCCTCTCTGGAGCTCCCAAAATTGAAACCTCAGCAAGATCTGTTGCTGGGGAGGCATGGGTGACAGCTGTCATCCTGT	1	+	chr1:127321-127440
V01555.2_ebv_genome	probe_cstmEBV_0417_1063	GCAGTCTGCCCTGGGCACTCAGCTCTGGATATGTGACAACATAGAGAGCGTGGGGGCTAAAAATATGAGCAATTCCCCTGACCAGGGCCCTGGACTCACGAATGGCCCGACGGGTCTTAG	1	+	chr1:127441-127560
V01555.2_ebv_genome	probe_cstmEBV_0417_1064	AGAAAGAAACAGGCACCCTCGAGAGTGCCCCCGACCCGACCCCCACAGTGCCGCCAGTCCCTGCTCGGCCTCCGCCGCCTTCCCCACCGGCGCTGCCCCGGATGTTGCTGGGGTTCTCGA	6	+	chr1:127561-127680
V01555.2_ebv_genome	probe_cstmEBV_0417_1065	GGGCTGGGTGGTGCTTGGACACAGAGGTCTCAGCAGCCGCCTTGGTCTCGGCCCCGGCCCTAAGTCTGAGCCCCAGGCAAAGGGCCGGACTCCCAGCGTGGCCCAACCTCTGCTCCCCTC	6	+	chr1:127681-127800
V01555.2_ebv_genome	probe_cstmEBV_0417_1066	TATTCTCCTCTTGCGTTATCTCCAATAGAATTTGCTTGAGGTCATACGTTTTAGGGTGCTCGACCTGGGCCGCGGCCACCGGCATATGCTCTATACCCGCCCCTCCGGGGGGCCCAGGAT	1	+	chr1:127801-127920
V01555.2_ebv_genome	probe_cstmEBV_0417_1067	CTATAGGTATGGGCTGCATAGCCGCAGCAGACTCCTGGACCCCAGAGGCCTCTCTGATAAGATGCCCGTCGGTCAGAGCCCTTTTGGCCCCCTCAAAGAGAGACAGGTAATAAATCTGTA	1	+	chr1:127921-128040
V01555.2_ebv_genome	probe_cstmEBV_0417_1068	GCTCCCCAACCAGCCCTCCTTCATCGTAAAATCGAAGGGCGGCCACGTGGAAGGGGTTGTAGAGCTCTGGAAGGCCCTCATCGCAGTACACTGGCACACTGGTAAACGTGCCCCGATGGC	2	+	chr1:128041-128160
V01555.2_ebv_genome	probe_cstmEBV_0417_1069	TAGGCCGTCCGGGCAGCATGCCCCGAGCAGCAAACACGCGGCAGACCCTCGTGAGACCCGTCCGGTCACTGAAGAGAGTCTGGCACCAGGCCCCCTCGCAGTTTGGCACGCGATTGGGGC	5	+	chr1:128161-128280
V01555.2_ebv_genome	probe_cstmEBV_0417_107	CCACCACAGGCCCCCCAGACCCGGGTCTCGGCCAGCCGAGCCGACCGGCCCCGCGCCTGGCGCCTCCTCGGGGCCAGCCGCCGGGGTTGGTTCTGCCCCTCTCTCTGTCCTTCAGAGGAA	16	+	chr1:12721-12840
V01555.2_ebv_genome	probe_cstmEBV_0417_1070	AAAGCTCTGCCATAACCGTGTCGGGAACAAATAGGTGCACGAGGAGGGGGGTCCCGAGGCCACTCAACACTTGGTTGTCAATGTGGACATCCATAGCTCTCTCATGCGTTTGGCTACAGC	1	+	chr1:128281-128400
V01555.2_ebv_genome	probe_cstmEBV_0417_1071	ATCATAGCGCTTGTTTCTGGTGGATTTAAATAACAGGGCCCCGTAGACAGTCTTTTGTGAGTAAATAGAGATGATGACATGGATGTAGAGACTGAGGACCACATCCACCACCTTCTCGGA	1	+	chr1:128401-128520
V01555.2_ebv_genome	probe_cstmEBV_0417_1072	GGAGGCCCCCCTAAACAGCATCAGGCAGCAAGGGAACACAAAGGAAACCAGGGCCGGGATGTGAGGCCTCAGCGCCCCCTCCTGATCAAAGAGGGCCTCGCTGACCCCGGAGATGACATT	3	+	chr1:128521-128640
V01555.2_ebv_genome	probe_cstmEBV_0417_1073	CTCATTCAGAAAGTAGTGATAGAGGTGATTGACCACAGTCTTAACCAGGCCCTGGACTTGTTCAGGCTCCCACTTGTCCCGCTGGTCCTGTGTGTCTTGTCGGATCTCGGTCCAGGGCCT	1	+	chr1:128641-128760
V01555.2_ebv_genome	probe_cstmEBV_0417_1074	CAGCGCCGGCTGGAAATGCGGCCCCATGTAGTTGCCTGTAAGGGCGCACACCACTCCCTCATGGGTCTCAATCAGGGTGCACTCGCTGGATCCATCACATACGTGGTACTCGCCACAGCC	3	+	chr1:128761-128880
V01555.2_ebv_genome	probe_cstmEBV_0417_1075	CCAGCAGGCAAACACGGAGGCCATGCTCTCAGGTAACGGGAGATGGAACTCCAGCTTACTATACGAGCACAGGTGGCGAGGATTGGGCTCATCCGTGCCCCCCTCCCCCCGCGGGAGGCT	4	+	chr1:128881-129000
V01555.2_ebv_genome	probe_cstmEBV_0417_1076	CAATCGGCCTTGGTCTGACATTCCACCCCGGCCAGGTCCAGGAGGGTGCAAATATTCTCCAGGCGCTGCACCTCAGAGACCTCCTGCTCAAAGAGACCTCCCACCGCCACGTAGACGCGG	3	+	chr1:129001-129120
V01555.2_ebv_genome	probe_cstmEBV_0417_1077	GCCACCGTCCGGGGAAGGTCAGTGGGGTCCCAGCTCAGCAATTCTCCAAATTCTCTCTCCCCAATAGTGCCTCGCTTCTTATCCTGTCTTTCAGAGCATCCGGGGGCAGACATTTCACCT	1	+	chr1:129121-129240
V01555.2_ebv_genome	probe_cstmEBV_0417_1078	CTTGTTTGTGGACGAGGCTAACTTTATCAAGAAGGAGGCCCTGCCGGCGATCCTGGGCTTTATGCTTCAGAAGGATGCCAAGATTATCTTCATCTCGTCTGTGAACTCGGCTGACCAGGC	1	+	chr1:129241-129360
V01555.2_ebv_genome	probe_cstmEBV_0417_1079	CACCAGCTTTCTTTATAAGCTGAAGGATGCTCAGGAGCGGCTGCTGAACGTGGTAAGTTATGTGTGTCAGGAGCATCGGCAAGATTTTGACATGCAGGACAGCATGGTCTCATGCCCCTG	1	+	chr1:129361-129480
V01555.2_ebv_genome	probe_cstmEBV_0417_108	CCAGGGACCTCGGGCACCCCAGAGCCCCTCGGGCCCGCCTCCAGGCGCCCTCCTGGTCTCCGCTCCCCTCTGAGCCCCGTTAAACCCAAAGAATGTCTGAGGGGAGCCACCCTCGGGGCC	16	+	chr1:12841-12960
V01555.2_ebv_genome	probe_cstmEBV_0417_1080	CTTTCGCCTGCACATCCCGTCCTACATCACCATGGACAGCAACATCCGAGCAACCACCAACCTCTTTCTGGACGGGGCCTTTAGCACCGAGCTGATGGGTGACACCTCCTCGCTGAGCCA	2	+	chr1:129481-129600
V01555.2_ebv_genome	probe_cstmEBV_0417_1081	GGGTAGCCTGAGCCGCACTGTGCGTGACGATGCCATCAACCAGCTGGAGCTCTGCCGGGTTGACACCCTCAACCCCCGAGTAGCCGGACGCCTAGCCTCCTCCCTCTACGTGTACGTTGA	4	+	chr1:129601-129720
V01555.2_ebv_genome	probe_cstmEBV_0417_1082	TCCGGCCTATACCAACAACACATCCGCATCAGGCACCGGAATCGCCGCCGTGACTCACGACAGGGCGGACCCTAACAGGGTCATCGTCCTGGGCCTGGAACACTTCTTCCTCAAGGACCT	2	+	chr1:129721-129840
V01555.2_ebv_genome	probe_cstmEBV_0417_1083	AACAGGGGACGCTGCCCTCCAGATCGCCACCTGCGTCGTGGCCCTCGTCTCCTCGATCGTCACCCTGCACCCCCACTTGGAGGAGGTGAAGGTAGCCGTGGAGGGCAACAGCAGTCAGGA	4	+	chr1:129841-129960
V01555.2_ebv_genome	probe_cstmEBV_0417_1084	CTCTGCGGTGGCCATTGCCTCAATCATTGGGGAATCCTGCCCCCTCCCCTGCGCCTTCGTGCACACCAAGGACAAGACGTCCAGCCTGCAGTGGCCCATGTACCTCCTGACTAATGAGAA	2	+	chr1:129961-130080
V01555.2_ebv_genome	probe_cstmEBV_0417_1085	GTCCAAGGCCTTTGAGAGGCTCATCTACGCAGTGAACACGGCCAGCCTTTCTGCCAGTCAGGTCACCGTCTCCAACACCATCCAGCTCTCCTTCGATCCGGTCCTCTATCTCATCTCCCA	1	+	chr1:130081-130200
V01555.2_ebv_genome	probe_cstmEBV_0417_1086	GATCAGGGCCATCAAGCCCATCCCTCTCCGCGACGGTACCTACACCTACACCGGCAAGCAGCGCAACCTCTCTGACGACGTGCTGGTTGCGCTAGTCATGGCTCATTTTCTCGCAACAAC	2	+	chr1:130201-130320
V01555.2_ebv_genome	probe_cstmEBV_0417_1087	ACAGAAGCACACGTTCAAGAAAGTTCATTAAACTTTATTGACTACACCAGTCCCTTGTAAAGCGACGGGTCTCGCGTGACGGCATTCGTGAGCAGGGCTTCGTCCAGGGGCTTGTTCTTG	1	+	chr1:130321-130440
V01555.2_ebv_genome	probe_cstmEBV_0417_1088	GCGGACATCATTAGCCCAGCCGCAAATATCAGAATTAGCATCAGAAAAGTGAGCCCCACAAACACCAGTGTCCAGAGAGGAAGACCGTAAGATAAAGATGGCTGCCTCTCATCTGGAACG	1	+	chr1:130441-130560
V01555.2_ebv_genome	probe_cstmEBV_0417_1089	GTGGGAAGCTCAGCAGTTGTTTTTGTGGCATTGGACGTCCCTTTGGAGGACAGCGTGGGGGCCAAGGTGGTAGCGTTGGTAATACGGGTAGTAGCACTGGTGGTGGAGGAGGACCTGGTG	1	+	chr1:130561-130680
V01555.2_ebv_genome	probe_cstmEBV_0417_109	CAGGCCCCAGAGTCCAGAGGTCAGGGGCACCTCAGGGTGCCTCCCCGGGTCCCAGGCCAGCCGGAGGGACCCCGGCAGCCCGGGCGGCCCCAGAGGCCGGTTCCTCGCCCCTTCCCCGGG	16	+	chr1:12961-13080
V01555.2_ebv_genome	probe_cstmEBV_0417_1090	GTGACATTGCTAGTCACACCCGTGGAGGTTCCTGTTCCGGCCTCGGTGGCAGTGATGTTCTGTGCAGTAACCTTAGTGGTGACATTGATGGTGGATGCGTTGGAAGTTGTTGGGACTGGT	1	+	chr1:130681-130800
V01555.2_ebv_genome	probe_cstmEBV_0417_1091	GTGACAGTTGTCCCAGTGAATGTCACCGTGGTTGTGTTGGTGCTCAGAATAGCAGTTGTGGTTATAGGGGCGCTAGTCGTGGTCAAGGTCGTAGACTGGTTTGTGCTAGGACCCGATGCC	1	+	chr1:130801-130920
V01555.2_ebv_genome	probe_cstmEBV_0417_1092	GACGGTGATGGTGTAGTCACAGCCGTTGTGCCTGTCACGTTCCCCGCCGAGGCCGTCGAACTGCCACTAGATGTCCAAATAAGGCTTGTCTCACAGATGAGTATCATGGCCATAACAGCG	1	+	chr1:130921-131040
V01555.2_ebv_genome	probe_cstmEBV_0417_1093	CCTGCCTTGTCTCTGGCGTGTGCCATCGCGTCTGGACGCAGAAGGCCTCCCGGCCTCTTTTATAGCTAGTCTCCACACCCAATACTCTACTGAACCATCACATACATGACCTCCTCGAGG	1	+	chr1:131041-131160
V01555.2_ebv_genome	probe_cstmEBV_0417_1094	TATGCAGGGAATGAGCGGTCCGTGAGCCGGTCAACACGACATTGCTTCCGTTTCATGCCTCCAGCTGCCCCTGACCAGTTAGGACCCTTGACGGATGTCTTTAACGGCGCGGTGCAGTTG	1	+	chr1:131161-131280
V01555.2_ebv_genome	probe_cstmEBV_0417_1095	GTCACCAATGACGGCCTAAAGGCCAACACATCCTTGAAGCAGGGCGTAGGAATGGTACCAAACTCGGGGCCCACCCCATCAAAGACATAATATGTCTCATAGTGGCAGTGATGATGCATC	1	+	chr1:131281-131400
V01555.2_ebv_genome	probe_cstmEBV_0417_1096	ACCACCACAGCACTCGCCAGGACCCTCTGCATATCTTGTACAAGGCGCCTTTCAACTCGGCCACTGGCTCTGGTGACGTTAAATGTCCTGTTCCTATTAGTCACAGCCTGTAGATTTGGG	1	+	chr1:131401-131520
V01555.2_ebv_genome	probe_cstmEBV_0417_1097	CACCCAGACTCAAAAAGTGCAGCTACATGAAGGGCAGCCGCCTCAAATCCACCATGACCCCCATGGCTGTCCGTGTTGTTGGGGTAATAAGTCACATTGTTAATGACCACGGCCGGGATA	1	+	chr1:131521-131640
V01555.2_ebv_genome	probe_cstmEBV_0417_1098	AGGGTGTAAACCTTGCAGAATGGATTGGTCGGACACCCATAAGACAGGGGCACCCCAAAATCACGCCCCTTACCCCGAAGCACCTTGGCCCCCACCGGCATAAAGCTGGGCAAAAAGAGT	1	+	chr1:131641-131760
V01555.2_ebv_genome	probe_cstmEBV_0417_1099	GGGTTAAAACCAAAGGCGAGTAGGGCCAGGAACGCCAAATAGCAGCAGTAATAGATGAAAACAAAGCTCAGCATGAAACAGCGTGGAGGCTCAGCTAGGGTCTCTGCCTCTCCATCATAG	1	+	chr1:131761-131880
V01555.2_ebv_genome	probe_cstmEBV_0417_11	GTATCTATTTGTTACTCCTGTTTAGTTGAAGAAAACAAGCTATTGGATTGTAACACACATTTTACGCTTTGTTCCTTAGATTTGTTCTGCATGTTATTACTGATTGTCGCTGGCATACTC	1	+	chr1:1201-1320
V01555.2_ebv_genome	probe_cstmEBV_0417_110	CTTCAGAGCCCAGGATGTCCCCCAGAAGGGACCCTAGGCGTCCCCTCTCCTCCCCTCCAGGCCCGAGCCTCTCCCTCGCGGAGAGGGGCCTCTTTGGGCCCTCAAGTCCAGCCCCACCGA	6	+	chr1:13081-13200
V01555.2_ebv_genome	probe_cstmEBV_0417_1100	ACATCTTCCTTGAATCTCATTCTCTCACCGCATACCTCGCTCTTCATCCAGGAGGGGGCCATGGCTGCCATTCTACCAGTTAACGAGGAGAGAGAGAGTAGGTCCGCGGAAATTGGTGCC	1	+	chr1:131881-132000
V01555.2_ebv_genome	probe_cstmEBV_0417_1101	CCTCTCTGCCCTCCTGACGAGGCCATGGTGTCATCCATCTCCGCAGTCCGTTCTTCAGCTTTGGCATTGGTCCGGGTCCGGGTGGTCTGATTTTGATTCTGATCCTGGGTATTGGTCTTG	1	+	chr1:132001-132120
V01555.2_ebv_genome	probe_cstmEBV_0417_1102	GTCTCTCCTCCCCCATTGGCATGGATTGGCATAGGTGGGTGTGGCTCAGGCTCAGGTTCCGGCCCTGGGACGGCAGCAGCCGCCGGGACGGTGAAGTCGTGGAAGGTAGAGGCCCGTCCC	5	+	chr1:132121-132240
V01555.2_ebv_genome	probe_cstmEBV_0417_1103	TCCCGAGGTCGTGGGGCCGGAGCCTTATAAAAGACTTCCACCCTCTCCCCGCTGGCCAAGACACGCCGCTCGTGGACCACGCCATCTTCCTCCCGGCTGATTGTGTGGCTGACGGTGCCG	4	+	chr1:132241-132360
V01555.2_ebv_genome	probe_cstmEBV_0417_1104	TGTTCCACCGCCACTTGTTCATCGACCATGGTACCCCCTTTATCTTAACCAGCAAGTGGCCGTCAGGGTCTCTTGAGAGTATGCCGCTGTGGCCAAGCGAGGCCCCAAATTAAATAGTGA	1	+	chr1:132361-132480
V01555.2_ebv_genome	probe_cstmEBV_0417_1105	TGCCAAAGACTGTAGGTAGGTCATCATCACACGCATGCGTGATAAATCATCCGCCACTGACAGGTCATCCAGGTCTATCCGGGCTATCTCATCCGGCACCATTTCCTGGAAGAGATTCAA	1	+	chr1:132481-132600
V01555.2_ebv_genome	probe_cstmEBV_0417_1106	GAGGTCGTGATGCTCATGCCGGATAAGGCCTCGGACCAGGCGCATACTGGCCCTGGGCAGCAGGGTCACCATGATGCAAAAGTAGAGACTCAGATTGTCCAGCAGGGCCAAGCCAAGGGG	2	+	chr1:132601-132720
V01555.2_ebv_genome	probe_cstmEBV_0417_1107	CCCTGGCACCTCCGGGAGGGCCAACTCGTAGTGGTGCCCCAGGTATGAAACAGAGCCAAGATGCATGTGTACATCGAGCATGTCTGCGTTCCCGGGAGCCTGCATGACAACCCGGGAGTA	2	+	chr1:132721-132840
V01555.2_ebv_genome	probe_cstmEBV_0417_1108	CACGTTAAACAGGAGAATCTTCTGCAGCACCTCCTCTGCTATGGGCGTAGGCAGCACCATGGGGAAAACAATGTCCACATCATTGGACTCTAACTTCACGGTGGCATGCTCTCGTCCAAA	1	+	chr1:132841-132960
V01555.2_ebv_genome	probe_cstmEBV_0417_1109	TACCGGGGGCATAACACTGAGGCTCCCGGTCCCATGCCACTGGAAAAAGGGCTGGTACTTGTTCTTAATGGCGTAGGTCTGACCTGGAACAATCTTGGTGAGTATCAAACTGTCCACGCT	1	+	chr1:132961-133080
V01555.2_ebv_genome	probe_cstmEBV_0417_111	GACCCGAGTGGCCCGGATCCCCCCACCGGCCCTTCTCTCTGTCCCCCTGCTCCTCTCCAACCTTCGCTCCACCCTAGACCCCAGCTTCTGGCCTCCCCGGGTCCACCAGGCCAGCCGGAG	16	+	chr1:13201-13320
V01555.2_ebv_genome	probe_cstmEBV_0417_1110	AACCTCATCCAGCACGGCCAGGGTGCAATCAGACAGGTAGTTGTACATGGACACGTAGTCCGGGACCGTCTCTAGAGAGTACACCTGACCCAAGCCCAATCCCTGCACATTCTGCGTCCC	1	+	chr1:133081-133200
V01555.2_ebv_genome	probe_cstmEBV_0417_1111	GTGAGTGGAAGCCAGGGGTAAGATGCAGCCAATCCTCTGTTGCATCTTGGCAATCTCATCGGTATACAGACGAGAGGAGAGAGACACTACCACTTTCAAATCCATCTTTATTGACAATTA	1	+	chr1:133201-133320
V01555.2_ebv_genome	probe_cstmEBV_0417_1112	TCAAAAAACCACCTTATTTCCAAACTTTAATATTCTTCGTACCGGCGCCACCTCTTCAATTATATAGTGTCCGTAATGGATGGGGGCGTGGGTCTGTTTGACAGACATAAACTCATCGAT	1	+	chr1:133321-133440
V01555.2_ebv_genome	probe_cstmEBV_0417_1113	GAGTGCCCGGGAGGAGGCTGAGAGTGCGGGGAATGCCTCCTGCAGAAAGCTGCAGGGCTGCTCCAGAAACACGTCAGTGCCAGCAATCACTACAAACTGCACCTCTGTGTTGCTGGTGGC	2	+	chr1:133441-133560
V01555.2_ebv_genome	probe_cstmEBV_0417_1114	TGGGTGCCCTCCAAGTCGCTGGCTGTACTCGTTGACCATGTTGTAGAGTCCCCTGTTGTTGCGCAGAAGCTCCTCCTTGTTGAAAAATGCCCGGCAGGGGCTGTAGAGGCCCGGGACGGC	2	+	chr1:133561-133680
V01555.2_ebv_genome	probe_cstmEBV_0417_1115	CGTCTGGCGATAGGAGGAGTTGTACATGATGTCACCCAGAGAACCCAGCTGAGATGCCCAGGGATTCACAGTGCTCCGGTATTCATAGGCGGCATCCGGGCGAGAATGGTCATAGATGAG	1	+	chr1:133681-133800
V01555.2_ebv_genome	probe_cstmEBV_0417_1116	CCCCTCGGCAACCTCCTGATTGTAGTTTTCACAGGAGACCACACAGGCGGCCCGTCCCCTTGGAGAGTTGGACTTTTGAAAATAAGCCACGTCTGCCGTGACCGGTGTTACGATAATCTC	1	+	chr1:133801-133920
V01555.2_ebv_genome	probe_cstmEBV_0417_1117	ACAGGTGGCCTGCTGGCCGTGGCAGAGTCCTGGAGCTCCATTAACATTAGTCATACCTGCCAGGTATGTCCTGGGGTCCCGAAGCAGCGTCCCATTGCGCTGAGCGCCCACCTTGGCCTT	3	+	chr1:133921-134040
V01555.2_ebv_genome	probe_cstmEBV_0417_1118	GATGTAGTCATTGACTTGCTGGTTGCCAAAGGCCTCGGCCGGAAAGACGCTAAAGAAGTCTTGGGTGTGGATACCCATGTCAGTAGTGATGGCCGCCACCCTGGCCGGAGTCATGGTCGA	1	+	chr1:134041-134160
V01555.2_ebv_genome	probe_cstmEBV_0417_1119	GCTATAACTAAGCCCGGTGTCGATGGAGGCCATCTCGTGATGCACCTCAAAGGTTACCGCGTCCACCCTGGCCTCCCGGCGGCTAACATTTGGGGTCCCAATGAACATGGATGTTGAGGC	1	+	chr1:134161-134280
V01555.2_ebv_genome	probe_cstmEBV_0417_112	GGACCCCGGCAGCCCGGGCGAGTCGCCTTCCCTCTCCCCTGGCCTCTCCTTCCCGCCTCCCACCCGAGCCCCCTCAGCTTGCCTCCCCACCGGGTCCATCAGGCCGGCCGGAGGGACCCC	16	+	chr1:13321-13440
V01555.2_ebv_genome	probe_cstmEBV_0417_1120	CCTGGAGCTAAACAATATGTTTTCAGAGAGGATCTCATCGGTCCTGACCACGGTCATGGCCACCCCTGGGTGGATCTTGAGCTTGGCCTGGGCAATATAGGCCATGGGGGACATCTTGAT	1	+	chr1:134281-134400
V01555.2_ebv_genome	probe_cstmEBV_0417_1121	GTGCATGGCGGTCATTCCACTGATTGAAACGAGGGAAGGAAGACATTCGGCCGCGTATTTGCCCATGGGCGAGCGGTGCCACTCCCGGTACTCTGCAAAGAGCTGCTCTGGCCGGTTGAA	2	+	chr1:134401-134520
V01555.2_ebv_genome	probe_cstmEBV_0417_1122	GGCTTCCACGGCCCGCTGCTGAGGATTGCGCATAACAAAGGTGGCAACATCCTGGTGCATGGTGGCAGCCACTCGCGGGTCCCCGTAAAACATATGGAAAGGAATGGCGTGAAAGAGACA	1	+	chr1:134521-134640
V01555.2_ebv_genome	probe_cstmEBV_0417_1123	CTGGGTGACGGCCCGGGTCCTCTCGGAGAAGGCAAAGGCCACCAGCCCGTTCACCAAAACAGTCTGCTCTGTCCGCTTGTCGGCGGGATTCGGGGCCAGCTGCTGCGTAACGTCATTGTC	4	+	chr1:134641-134760
V01555.2_ebv_genome	probe_cstmEBV_0417_1124	CACCGACACACGCACGGCACGGGTGAAAGTGGGGCAGGTCATGAATGAGGCGCTGAGGTCCCTGATCATGCCCACGGTGGGGCGGAGGTCGGAGATCTCCAGCAGATCCCTGAGCGTCCC	4	+	chr1:134761-134880
V01555.2_ebv_genome	probe_cstmEBV_0417_1125	ATTCTCCAAATTGTCGAGGATGTCCTCGTCCCTGGTAAAATGGTGGCTGAAGGCTGGCCCGTTGTAGGCCAGGGTCTGGGCCACGTGCTGAAAGTCCACCCCGAGGCCGCACATGTGGGC	2	+	chr1:134881-135000
V01555.2_ebv_genome	probe_cstmEBV_0417_1126	ATTGGTGCAGGTTGGGAGGAAAACGTAGTAAAAGATCTTTTCCAGCACATCCGCATGCCCCTCATCTACATAAGGGCCTAGGTGCAGACGGAAATCGTGGTCGTGGTCTCCGTTAACCCG	1	+	chr1:135001-135120
V01555.2_ebv_genome	probe_cstmEBV_0417_1127	GTAGCCGTACAAGGCCACAAATTGGGCAGCCATCTCATCCATGTTTCCAACCCTCTCAATAAACTGGGGCGCGGCCAGGGTGTCAGCGTAAACCTCATTTCCGATAATAATCTGGGGGGC	1	+	chr1:135121-135240
V01555.2_ebv_genome	probe_cstmEBV_0417_1128	CCGGTCACTAACGGTGAGAAGATGGGTGAAAATGTCTGTGTAGGCCACCGGGGGGAGCAGGTTAGGGTCCAGGAGAGCGCAGACATACTGACCCACGCTCTCATCCCCCACAACATCTGA	1	+	chr1:135241-135360
V01555.2_ebv_genome	probe_cstmEBV_0417_1129	CCCGGCCAGGCGCATCAGGGCCTGCTCTAGGGCTATAAGTTCCCCATAGATTTTTCTATACATGGAATAGGCCTCCTTGGAGATGGCGTTATTTCCCAGGTGGCGGCAGATGAACTTGAT	1	+	chr1:135361-135480
V01555.2_ebv_genome	probe_cstmEBV_0417_113	GGCGGCCCGGTGTCAGTCCCCCCTGCAGCCGCCCAGTCTCTGCCTCCAGGCAAGGGCGCCAGCTTTTCTCCCCCCAGCCTGAGGCCCAGTCTCCTGTGCACTGTCTGTAAAGTCCAGCCT	5	+	chr1:13441-13560
V01555.2_ebv_genome	probe_cstmEBV_0417_1130	CATGGAAAAGCTGTTCACAAAGGCAAGCCTCCCTGACCGTTCCCAGTAGGTGTTGATGCACAGGGACACCAAAGGCACGTTCATGACAAACTTTTCCTCAAACCCGTGGATCATAGCCTC	1	+	chr1:135481-135600
V01555.2_ebv_genome	probe_cstmEBV_0417_1131	GACTACGTAGAAGAAGGCTGGATAGGCAGTGTCATAGGCAGTATCCTGCACAGTCTCAATAACGGCCTGATCCACCACGTGGGCCAGAGATGTGGCGGTCTCAAACTGCTGCCCCCGGGC	1	+	chr1:135601-135720
V01555.2_ebv_genome	probe_cstmEBV_0417_1132	CTCTTGGAATGCAGCTGGGGCCAGGGGAGTCGGCAGGTTACCCACCATTAGCCGGTGCACAGCCCTGTGCCTGGCCCTCTCCCCGGCATCCCTGCCAATGTAAATATCATAAAGGGGGTG	3	+	chr1:135721-135840
V01555.2_ebv_genome	probe_cstmEBV_0417_1133	CAGCTCCAGCCGCAGCAGGTCATAATTGGACGGGTGGAGGAAGTCTTCGGTGGGCAGCCCGCACTTGAGAGCTATATCTGTCACGGGGGCTGCATACTTGTTATCATAGAACTCGTCCAC	1	+	chr1:135841-135960
V01555.2_ebv_genome	probe_cstmEBV_0417_1134	AATAACAAGCACATTCATGTGATTGGGCCTCCTGTGTTGCAGGGAGTAGGTCTCGCGCCTGTCTCGCGGGGCCGGGGCCGCGTTGAGGCTGTTTAGGGTATGGGCGGGTGTGTGGAGTCG	3	+	chr1:135961-136080
V01555.2_ebv_genome	probe_cstmEBV_0417_1135	GGGGTGACAGAGAACCTTGAGAGCATTCTGTAGGTTAAACGCGAGGAGAAGGTTATTCTTGTTTACGATCCATGCCTCCACCGGTAGCTGCTGTGTGGGGTTGTCCAGCATTTTGATGGC	1	+	chr1:136081-136200
V01555.2_ebv_genome	probe_cstmEBV_0417_1136	GGCGGAGGTCGTGTACTTGGGATTGGGCATAAACAGGCCCACTGGGAAATAGTAGCTGTACTGCATTCTTCTGTTGAGGGGGTATGGGGACTGAGTGTCATTGTACATCTTTTGCAGGCT	1	+	chr1:136201-136320
V01555.2_ebv_genome	probe_cstmEBV_0417_1137	TTCCACGGCCACCGCGTGGTTGCCCAGCTTGATGACGGCGGCTGAGATCGGCACCCGGGGCTGATCCTCGACCCCTGCGGCCACAGCCGGCAGGTCAGACTTGGTGCTTCCGGCTTTTTC	5	+	chr1:136321-136440
V01555.2_ebv_genome	probe_cstmEBV_0417_1138	CGGTGAGTCCACGATCCTAGCCATGAAATGCTCAAACGTACGCATCACGCGCCCGTAGCTCACGGCAGTGACCAGGTTCTCCCCCCGTACCACAAAAGAAGCATAGCTCGAGGGCCCCAT	2	+	chr1:136441-136560
V01555.2_ebv_genome	probe_cstmEBV_0417_1139	AATCTGGTTGTCGGCCTCCTCACCCAGGAAGGTCAAGAGCTGGCGCAGAACGTTGTCGGTGACAATAAACACCCCCCCCACTGGCTCTCCCCCCTTGGCGGTCGTGTAGGTACTGACCCC	3	+	chr1:136561-136680
V01555.2_ebv_genome	probe_cstmEBV_0417_114	CCCACGCCCGTCCACGGCTCCCGGGCCCAGCCTCGTCCACCCCTCCCCACGGTGGACAGGCCCTCTGTCCACCCGGGCCATCCCCGCCCCCCTGTGTCCACCCCAGTCCCGTCCAGGGGG	16	+	chr1:13561-13680
V01555.2_ebv_genome	probe_cstmEBV_0417_1140	CTTGAGCACGCTCTCCCCGGACACGGCCGCTACCATCTCAGAGAGACGGCTTCGCACGTACTGAGAAAACCCGGAGCCCATGTTCTCGGCCCGGTCCAGGAAGAAGGAGTGCTCCAGCAG	3	+	chr1:136681-136800
V01555.2_ebv_genome	probe_cstmEBV_0417_1141	ATGCCTCTTGAACATGGCAATGAGGTCAGACTTGACAGTCTTGGAGAACCCCCTCTCAGTGAAGGTGGGATCCGCCAGGGTCTGCAGGATAAACATGGGAGGGGCATGGCGAAGCTTCAC	1	+	chr1:136801-136920
V01555.2_ebv_genome	probe_cstmEBV_0417_1142	ACTCAGGACGGTGTTAATGAGGCCCCTCTCCAGGGCATCGACCCCAAACTGTAGGGCCGAGGCCACGGTCTTGACAGCCCCCACGTACTCTGCGTACTCGACCGGGGTCTCGGGGATACT	3	+	chr1:136921-137040
V01555.2_ebv_genome	probe_cstmEBV_0417_1143	ATGCAGGATCTCCAGATCCAGCATGGACAGTTCCATTTCCGTACTAATGTGGTGTTTGTGGCAATTTTTGACCACAATGAATGTCCGCTGCTTGCTGGGTCTCCTTCCGTCCCCGTGAGC	1	+	chr1:137041-137160
V01555.2_ebv_genome	probe_cstmEBV_0417_1144	AATGGTGGGGACGGAGATTCGAAATTGAATCTTGCCATCCGTCATACGACTCAGGTCTTTGAATTCCGTGTTCACACAGGACACGGCCAGTGCCGTCTCCAGGAAGCGAACATATTGGAT	1	+	chr1:137161-137280
V01555.2_ebv_genome	probe_cstmEBV_0417_1145	GGCGTTCGTGTAGACCCCGAGTAGCACCTCAAACTTGATGCCCGCCTCTCTGGCATCCTTGCCCACCAGCAGGTCAAAGCTATGAAACAACCCCTCAGCCGCTGACTGCCGCAGGTTCGA	2	+	chr1:137281-137400
V01555.2_ebv_genome	probe_cstmEBV_0417_1146	GAGCAGGTCGGCATCCACCGTCAGATAGGGGAAGGGTCTGTTTTCCACACCCTCATTTGAGGCCATGACACAAGGTAAGAGGGAGATGGGGGGAGGTCTCGAGGGCTTCTCTTCACAGCT	1	+	chr1:137401-137520
V01555.2_ebv_genome	probe_cstmEBV_0417_1147	GGGTCTCTTTTACGCCCTGGCCTGCAACCGCAGCCCACCCACACTTCCCGAGGATGCTACCCTTCTAATCAAATGGTTGGACACGGCCCTGGGCAGGGAGGCCACCTTTTACGCGTGTCG	3	+	chr1:137521-137640
V01555.2_ebv_genome	probe_cstmEBV_0417_1148	GGCTATGCGTCGGCTTCTACTCGGCGTTATCCGAATGAATGACTGCCAGGAGCTGCCACCCGGTTTAATAATTCTGAGTCCGGGCACCGTCCCTGGCCCCCTTGGAGTCCAGAGTCTGGA	2	+	chr1:137641-137760
V01555.2_ebv_genome	probe_cstmEBV_0417_1149	GCATACAGACTGCGAAATATGGTCCTCTGCCCACCCTGACCACGCTGCCCACCTCCCGGTGCCCAGGGTCATCACATACACCGACTGCCCGGGTTCCATAAACACGAGCTCAATGTTTCG	2	+	chr1:137761-137880
V01555.2_ebv_genome	probe_cstmEBV_0417_115	GACTTTATGTGACCCTTGGGCCTGGCTCCCCATAGACTCCCATGTAAGCCTGCCTCGAGTAGGTGCCTCCAGAGCCCCTTTTGCCCCCCTGGCGGCCCAGCCCGACCCCCGGGCGCCCCC	5	+	chr1:13681-13800
V01555.2_ebv_genome	probe_cstmEBV_0417_1150	CCTTATCATCCGCTACTTGTCTCATCACCAATTTGAGCGCTGCTTCGAGCAGTTCTGCCGCGTGGTCCCGCGTCGGCTTCCTAGGGACCTGTAAGCGAAACTCTGCAAAGATGCTGGCTC	1	+	chr1:137881-138000
V01555.2_ebv_genome	probe_cstmEBV_0417_1151	ATCTGAATCAGGTTACCAGGATCCCCCCCTGTCCGCCCTTCAGCGGGCGGGAGGCCAGACTCAAGTTCCACTTCTTCTCCTGGAGCACATTCATGCTGTCATGGCCAAACAATGCCACAC	1	+	chr1:138001-138120
V01555.2_ebv_genome	probe_cstmEBV_0417_1152	TCCGGGAGATCAGGACGAGGGCCGCCACCAACCTCACCCACCACCCACATCTAGTGGATACTCTGTACCACGCCTCTCCGCAGACCCCATTTCTGACACGCAGCGGTGCTCTATACCGCT	3	+	chr1:138121-138240
V01555.2_ebv_genome	probe_cstmEBV_0417_1153	TCGTCACCTGTTGCAACTGCACCCTGCCCAATATCTCCATCCAGCAGTGCAAGGCCGGGGACAGACCGGGGGACCTGGAGATCATTCTACAGAGTAACGGCGGAGGGAGGCCCGCGAGCT	3	+	chr1:138241-138360
V01555.2_ebv_genome	probe_cstmEBV_0417_1154	TCCAGTTCCCCTCCTCCCCAACTGGCTCCCTATTGCGATGCATAGTTGCTGCGTCCCTGCTGCCGGAGGTGTCCGTGGGGCACCAGGAGCTGTCTCCGCTGCGGTCCAGAAGCCAGGGAG	4	+	chr1:138361-138480
V01555.2_ebv_genome	probe_cstmEBV_0417_1155	GGCAGACGGATGTCAGGTCGGGCCCGGACCCGGCCCGGAGACTGGTGGCCCTCCTGCGAAGGGAAGATGGGGCACCTAAAGACCCCCCTCTGGGACCGTTTGGACACCCCCGGGGGCCCG	16	+	chr1:138481-138600
V01555.2_ebv_genome	probe_cstmEBV_0417_1156	GCCCGGCCAAGAGCGAAGACGAGGAGTCTGAGCGTCGAGACGCCCCTCCACCCCCGCTCGATTCCAGCTTCCAAGCTTCCCGGTTGGTGCCCGTGGGGCCTGGGTTTCGCCTGCTCGTGT	5	+	chr1:138601-138720
V01555.2_ebv_genome	probe_cstmEBV_0417_1157	TCAACACCAATCGGGTGATCAACACTAAATTGGTGTGCTCAGAGCCCCTGGTGAAGATGCGAGTTTGCAATGTCCCCCGCCTCATCAACAACTTTGTAGCCCGCAAGTACGTGGTGAAAG	1	+	chr1:138721-138840
V01555.2_ebv_genome	probe_cstmEBV_0417_1158	AGACGGCGTTCACCGTCAGTCTATTCTTTACGGACGGGGTGGGGGCCAACCTAGCCATCAATGTCAATATCAGTGGCACCTATCTGAGCTTCCTATTGGCCATGACGTCACTGCGGTGCT	1	+	chr1:138841-138960
V01555.2_ebv_genome	probe_cstmEBV_0417_1159	TCCTGCCTGTGGAGGCTATTTATCCCGCGGCCGTGTCAAACTGGAACTCGACTCTAGATCTCCATGGGCTGGAAAATCAGAGCCTAGTCAGAGAGAACCGAAGCGGGGTCTTTTGGACTA	1	+	chr1:138961-139080
V01555.2_ebv_genome	probe_cstmEBV_0417_116	AAACTTTGTCCAGATGTCCAGGGGTCCCCGAGGGTGAGGCCCAGCCCCCTCCCGCCCCTGTCCACTGCCCCGGTCCCCCCAGAAGCCCCCAAAAGTAGAGGCTCAGGCCATGCGCGCCCT	5	+	chr1:13801-13920
V01555.2_ebv_genome	probe_cstmEBV_0417_1160	CCAACTTTCCCTCGGTGGTGTCCTGCCGGGACGGTCTCAACGTGTCCTGGTTTAAGGCCGCAACTGCCACCATATCTCGAGTGCACGGGCAGACATTGGAGCAGCACCTGATCCGTGAAA	2	+	chr1:139081-139200
V01555.2_ebv_genome	probe_cstmEBV_0417_1161	TCACCCCCATCGTGACGCATCGAGAGGCAAAAATCTCCCGGATTAAAAACCGGCTCTTTACCCTGCTAGAGCTACGCAATCGGAGTCAGATTCAAGTGCTGCACAAGCGTTTCCTGGAAG	1	+	chr1:139201-139320
V01555.2_ebv_genome	probe_cstmEBV_0417_1162	GCCTGCTAGACTGCGCCTCCCTCCTGCGCCTGGATCCCAGCTGTATCAACCGAATCGCCTCCGAGGGCCTGTTTGATTTCTCCAAGAGAAGCATCGCCCACTCCAAAAACCGACACGAGT	2	+	chr1:139321-139440
V01555.2_ebv_genome	probe_cstmEBV_0417_1163	GCGCGCTTCTGGGTCACAGACATTCGGCGAACGTGACAAAGCTGGTGGTAAACGAGCGCAAGACCCGCCTGGACATACTGGGCCGTAACGCTAACTTTTTAACGAGGTGTAAGCATCAGG	1	+	chr1:139441-139560
V01555.2_ebv_genome	probe_cstmEBV_0417_1164	TTAATCTAAGACAGTCACCTATTTTCCTGACCCTCCTGAGGCACATCCGCCGACGTCTGGGCCTGGGCCGTGCTTCCGTAAAACGAGAGATTACCCTTCTCCTGGCCCACCTGCGCAAAA	1	+	chr1:139561-139680
V01555.2_ebv_genome	probe_cstmEBV_0417_1165	AGACAGCCCCCATCCACTGCCGTGATGCTCAAGTGTAAGCAGCCCGGGGCCCGCTTCATTCACGGGGCCGTGCACCTGCCATCGGGACAGATTGTCTTCCACACCATCCACAGCCCCACT	3	+	chr1:139681-139800
V01555.2_ebv_genome	probe_cstmEBV_0417_1166	CTTGCCTCGGCGCTGGGACTGCCTGGGGAAAATGTACCCATCCCGGCCCTCTTCCGTGCCTCGGGCCTCAACGTCCGTGAGAGCCTACCCATGACCAACATGAGGGCACCGATCATCTCG	4	+	chr1:139801-139920
V01555.2_ebv_genome	probe_cstmEBV_0417_1167	CTGGCTCGCCTCATCCTGGCCCCCAACCCCTATATCCTAGAGGGACAGCTGACGGTGGGCATGACACAGGACAACGGCATTCCCGTGCTTTTTGCCAGGCCTGTCATTGAGGTAAAAAGC	1	+	chr1:139921-140040
V01555.2_ebv_genome	probe_cstmEBV_0417_1168	GGGCCTGAGTCCAACATTAAAGCCTCCTCGCAACTTATGATAGCAGAAGACTCCTGCCTGAATCAGATCGCCCCCTTTTCCGCATCAGAGCACCCCGCCTTCTCCATGGTTGAGTCCGTA	1	+	chr1:140041-140160
V01555.2_ebv_genome	probe_cstmEBV_0417_1169	AAACGAGTCCGGGTCGATGAGGGAGCAAACACCCGGCGCACCATCCGGGATATTCTGGAGATCCCCGTGACTGTGCTCTCATCCCTGCAACTGTCTCCCACCAAGTCCATCCTGAAAAAG	1	+	chr1:140161-140280
V01555.2_ebv_genome	probe_cstmEBV_0417_117	GTCACCAGGCCTGCCAAAGAGCCAGATCTAAGGCCGGGAGAGGCAGCCCCAAAGCGGGTGCAGTAACAGGTAATCTCTGGTAGTGATTTGGACCCGAAATCTGACACTTTAGAGCTCTGG	1	+	chr1:13921-14040
V01555.2_ebv_genome	probe_cstmEBV_0417_1170	GCACCGGAGCCCCCACCTCCGGAGCCCCAAGCCACCTTCGATGCCACCCCCTATGCCCGCATCTTTTACGACATCGGGCGACAGGTGCCCAAGCTGGGCAATGCCCCCGCCGCGCAGGTC	6	+	chr1:140281-140400
V01555.2_ebv_genome	probe_cstmEBV_0417_1171	AGCAACGTGCTCATCGCCAACCGCTCCCACAACTCTCTAAGGCTGGTGCCCAATCCGGACTTGCTGCCTCTCCAGCATTTGTACCTCAAGCACGTAGTGCTAAAGAGTCTGAATCTGGAG	1	+	chr1:140401-140520
V01555.2_ebv_genome	probe_cstmEBV_0417_1172	AATATAGTGCAGGACTTTGAGGCCATCTTCACCTCCCCGTCTGATACCATCAGTGAGGCTGAAACCAAGGCCTTTGAGAAGCTGGTGGAGCAAGCCAAAAACACCGTAGAGAACATAGTC	1	+	chr1:140521-140640
V01555.2_ebv_genome	probe_cstmEBV_0417_1173	TTTTGCCTCAACAGCATCTGTTCCACCTCTACACTCCCAGATGTCGTCCCCGATGTCAATAACCCAAACATTAGCCTGGCTCTAGAGAAGTATTTTCTCATGTTCCCTCCCTCAGGCACC	1	+	chr1:140641-140760
V01555.2_ebv_genome	probe_cstmEBV_0417_1174	ATTATGAGAAATGTCAGATTCGCCACCCCCATCGTCCGGCTCTTGTGCCAAGGGGCTGAGCTTGGCACCATGGCACAGTTTCTAGGAAAGTACATCAAGGTCAAGAAGGAAACTGGAATG	1	+	chr1:140761-140880
V01555.2_ebv_genome	probe_cstmEBV_0417_1175	TACACACTGGTCAAGCTTTATTACCTGCTGCGCATCTAAAGGAAAAACATAACAATCTTGTGAACCAGAAAGATACCCAGAGCAAAAGCAATAAAGTACAGGATTATTGCCAAAACAACG	1	+	chr1:140881-141000
V01555.2_ebv_genome	probe_cstmEBV_0417_1176	TGTGCTCTTTCTTCATACAGGCCCGCAATTTCCATGACAGTCCCGTTGGTGGTCAGCAGCAGATAGTGAACGTGGAGGTTGTCAAAATCAAAGTAGTTGGAGCTCAAGATGGAGTTTTGG	1	+	chr1:141001-141120
V01555.2_ebv_genome	probe_cstmEBV_0417_1177	ACTTCCTGGGAGGTGATGTAGGTTGTAGTTTCCAGGCCTTCCTTTTCATCATAACTGAGCAGGGCAAAGCCACAAAAAATGCAGGATTTCTGCGTCCTGGTAAAATTCTGGATCTTTGGA	1	+	chr1:141121-141240
V01555.2_ebv_genome	probe_cstmEBV_0417_1178	ATCTGGCGGGGCTCCCCAGCCACAGCACCCTGCGAACATTTATTCATTATAACGGGGGAGAGAAAGAGAGAGCTGCTGAGATAGGTGGTGCTGGCCTCGTATAGCGCCGAGCCTCGGACC	2	+	chr1:141241-141360
V01555.2_ebv_genome	probe_cstmEBV_0417_1179	TCACGGTCACTAGAGATTATGAATGTCACATTGATGAGCGGGATAATCATCAGAACTTTGTCGAGCCTGTCCACGCATTTGTAGGCGGGGAGATGCCACGCATCCCTGTCTTCTCGCTCC	1	+	chr1:141361-141480
V01555.2_ebv_genome	probe_cstmEBV_0417_118	AGGACTTTAAAACTCTAAAAATCAAAACTTTAGAGGCGAATGGGCGCCATTTTGTCCCCACGCGCGCATAATGGCGGACCTAGGCCTAAAACCCCCAGGAAGCGGGTCTATGGTTGGCTG	1	+	chr1:14041-14160
V01555.2_ebv_genome	probe_cstmEBV_0417_1180	AAAGAGAGCCGCCCAAGAAACCCATCCACAGCATTTGAAACGGCCGCCTGGTCCAGCGTTGCCTCCTGGGGGGCCATGCTCAGCAGCTTGTCTCGTGTGAGGTCAAATCGTAGGCTGAGG	2	+	chr1:141481-141600
V01555.2_ebv_genome	probe_cstmEBV_0417_1181	TAGCACGGTGAGAAGAGCCCGCTCTCTGTCCCCAGGGCTAGCCCCCGCAAAACCTCCCCAATCTCTAGGGCCGAGCACAGGGCGGTGGACAGCAGTTGGTATAGGGCAAGGTTGGGCCCC	4	+	chr1:141601-141720
V01555.2_ebv_genome	probe_cstmEBV_0417_1182	TGGGTAGTCACGTTCAGCCGCAACTCGCGTAGCACCACGTGGCTGCCGATAAACAGGGTCTCTCTCATCACGGTATGCAGGGGCTGGAAAAGGGGGTGGCGGTTGTAGGCCGAGAGAAGC	2	+	chr1:141721-141840
V01555.2_ebv_genome	probe_cstmEBV_0417_1183	ACAGATGTGGCGCCTCCAATGAGGCCACTGTAAACCCCGGCCTTGGGGTAGCCGACGGTGGCTAACCTCAGCGCGTACTCCTGTTTCTCAGTAGTCAGGTGACCCAGCTCCTCCATCTTG	2	+	chr1:141841-141960
V01555.2_ebv_genome	probe_cstmEBV_0417_1184	ACCGTGGCCATCAGCATGGCGGCCAAGCGCTCCAGCCCGTAGGATTGCATGCCCTTGACAGTGGCCCCATAACATATGCCGATGATGTCTTTCAGGACAGTCAGCTCAAAGAAGCTCTTG	1	+	chr1:141961-142080
V01555.2_ebv_genome	probe_cstmEBV_0417_1185	GCCAACCAGCGGAGGTCCACGCAGCCATTGCCAGTCTCACCCACAGCATGACCCACCTTAAAGAAGGCCACAGAAACCTCAAACATGGTAGTCAGCGTTTCCGTGTCCAGTTCCGGCTCC	1	+	chr1:142081-142200
V01555.2_ebv_genome	probe_cstmEBV_0417_1186	CGGCAGCCTCCCTTCATCTCCAGCAGGACCAGTTTCTGGAGAACGTAGCGAGCGTAGCTGGCGGCTGTCATGGTGACGGCTCGGGAAAACATATCCTTCAGGTTGGGTACAAAGTAGTTG	1	+	chr1:142201-142320
V01555.2_ebv_genome	probe_cstmEBV_0417_1187	TGAAAGTTGGCATAATGCACAAAGGTTGTAACAATCACCAGGGAATAGTCCCCGCTTTGGGCACTGGTTAAGGATGGGTAACTAAAAGGCCCCCTCAGATCCGGCAGGTCCTTCGTCTTG	1	+	chr1:142321-142440
V01555.2_ebv_genome	probe_cstmEBV_0417_1188	CCAAAGACCAGGCTCAACACATGCTCATCTCCCTTCTCGGTCACTCGCTTGTAGGTGCCCATCAGAAATTTAGAAGTCATGGCCCCCGTGTACTGAAACTTGTCCCCGTTGATGGACAGG	1	+	chr1:142441-142560
V01555.2_ebv_genome	probe_cstmEBV_0417_1189	GCCACATAAGACAAGTGACAGCGCAGCTGATAAAAGACATAGCTGTGTGGCCGCGTGTTGGGCAGCATGGTGCCAATATAGTAGAAGAGCTGCTTCTCAAGGGGGGCACTAAGCATGCAG	1	+	chr1:142561-142680
V01555.2_ebv_genome	probe_cstmEBV_0417_119	CGCTGCTGCTATCTTTAGAGGGGAAAAGAGGAATAAGCCCCCAGACAGGGGAGTGGGCTTGTTTGTGACTTCACCAAAGGTCAGGGCCCAAGGGGGTTCGCGTTGCTAGGCCACCTTCTC	1	+	chr1:14161-14280
V01555.2_ebv_genome	probe_cstmEBV_0417_1190	GCAGGGGAATTCAGGCCGCTAATGACTCCGGGATGGACCTTAGATGCATCCACTTGCATGGATCCTTCAGAGACAGCAGGGATATCGACAGGCTCGGCCAGCGCAATACCAAGGGTACCA	1	+	chr1:142681-142800
V01555.2_ebv_genome	probe_cstmEBV_0417_1191	GACGTCTTGTAAATTAACTTGTAGCGGTTAAGCATAGACGCCAAATCTTCGGTGACATTTGCCTCTCTCCACAGCGCCTCTGGGCTAAGGCCTGGGACCTTTGCCATCAGTTCGGTCCAT	1	+	chr1:142801-142920
V01555.2_ebv_genome	probe_cstmEBV_0417_1192	GGGATGGTGTAATGCGAAGCATGCCCCTCTATGTCCAGGTGCAGCTTAACCTCGCTGAGGCTGGCAGCCCCCACCTCCCATAGCAACACCAGGCAAAAAACACAGAGCAACTGCATCCTA	1	+	chr1:142921-143040
V01555.2_ebv_genome	probe_cstmEBV_0417_1193	GTCCCGATTTCCCCTCTCAAAATCAGAGATCACCTTGCTCAGACCAGCCCAATCGAAAAACTGAGATCGTATTGCCGGATTCTTCAATGCCTGCATGTAAATCTCCGTCCAGCATCCAGG	1	+	chr1:143041-143160
V01555.2_ebv_genome	probe_cstmEBV_0417_1194	TAAATCGTCCTGAAACTCTGAGAGGTCCACAAGCACAAACTGAAGGTAGGCTAGCGTTCGGGTGAACGCAAGACAAACTTCCAACAACACCGCGTCGGCTCGGAAAGGCTGTATGACTTC	1	+	chr1:143161-143280
V01555.2_ebv_genome	probe_cstmEBV_0417_1195	CTTAAGTACACTAAAGATGCTGTTCTTATACAGCTTCTCGGCCACACCACTTCGAATTATGGGGGTGTGGCTTTGATGACATACTGTCGTGATTGTTGTTAGACCGGCACATACCTTCAC	1	+	chr1:143281-143400
V01555.2_ebv_genome	probe_cstmEBV_0417_1196	AATGTCCTCGGGGGCAAAATACTGTGTTAGGAGCCAGGCACAGTAAACGGCGTGATATGCATCGTTGACACTCTTCAGGTAGCCAGCATCCAGTCCTGACTCATGTTTCCTCCCTCGCTT	1	+	chr1:143401-143520
V01555.2_ebv_genome	probe_cstmEBV_0417_1197	CTTCAGGCGGCGCATGTTCTCCTCCACGTTTAACTTCATCCAGACTATGGTGTCCCCCGGGTCTGCGGTAAACGTGGCCAAAACTTGAATAAAGTCACTATAGGAGAGAAGCTGGCTCCG	1	+	chr1:143521-143640
V01555.2_ebv_genome	probe_cstmEBV_0417_1198	GAGCAGCATTAGAGGGAAAACCACGGAGGCCGACAGCAAATGGCGATCATGCAAAATCCAACAATCCAGGGGCGCGACTGACCTGGCACCAGACTCGGTAACCAGCAAGCTCCGCTTCCT	1	+	chr1:143641-143760
V01555.2_ebv_genome	probe_cstmEBV_0417_1199	AGAGGCCAAGACTCTGAAAGGGGTGGTAAATTTCATCTGGCATGCTAAAACCTCAGCCGACGTGTCTTCCCTTCCATGCCTCGCCCGAGTCACATTCTTGTGCATGGCCTTAATGGCATT	1	+	chr1:143761-143880
V01555.2_ebv_genome	probe_cstmEBV_0417_12	TTCATTCTTGCTATCCTGACCGAATGGGGCAGTGGAAATAGAACATACGGTCCAGTTTTTATGTGCCTCGGTGGCCTGCTCACCATGGTAGCCGGCGCTGTGTGGCTGACGGTGATGTCT	1	+	chr1:1321-1440
V01555.2_ebv_genome	probe_cstmEBV_0417_120	AGTCCAGCGCGTTTACGTAAGCCAGACAGCAGCCAATTGTCAGTTCTAGGGAGGGGGACCACTGCCCCTGGTATAAAGTGGTCCTGCAGCTATTTCTGGTCGCATCAGAGCGCCAGGAGT	1	+	chr1:14281-14400
V01555.2_ebv_genome	probe_cstmEBV_0417_1200	TTCATACACATGAGTCCAGTACCGCATCGGTTCAGGGACTACAATGGTCAGGTCCCCAAAGACAGCCTTCAAATGATTCAGCATAGTAGTCTTTCCCACACCAGGGGCACCTTCCAAAAA	1	+	chr1:143881-144000
V01555.2_ebv_genome	probe_cstmEBV_0417_1201	TAGGGAACAGGCAGGTTTGATTACTGGTACATGATTTGTTAGGTGGGTCACAATTGGAACCCGCATGCTCTCCTTCCTCTGAGCCTTGGCCTGGCGGGTGTCTTGGGCATCATCCAGATT	1	+	chr1:144001-144120
V01555.2_ebv_genome	probe_cstmEBV_0417_1202	CAGAACATTCATCACACTCCCACTTAGCCGCTTCAGCTGGGCAGCATGCTTGGATAACTTACTAAACTCGCGCCCATGGGCGGCCAGGTGTTCGAAGAGACCAGAAGGCTTACCCTTGCC	1	+	chr1:144121-144240
V01555.2_ebv_genome	probe_cstmEBV_0417_1203	ACCATTCTTTTGTTTTAACGCGGAATGAGAAGAGGGCCTGCGGAAATTAGACTCATCCTCAGACTCACAGTCAGATTTGTCATCGAGCCCAAGGCCGGCCAGGCCCTCCTCAAAGCCTTT	1	+	chr1:144241-144360
V01555.2_ebv_genome	probe_cstmEBV_0417_1204	CTGGTACATGAAGCTCCGGCTCGTGGAGTCCGCACCTCCTTCTGTGCACGAAGTTTTGCGGAACCAGGAGAAGGGGTCTGGCGTCTTGCTGGGGCCACACTCCCGGCTACGGGGCTTCGG	4	+	chr1:144361-144480
V01555.2_ebv_genome	probe_cstmEBV_0417_1205	GGTAGGGGCAGTAGGCTTTTGGTGTGCGGGTGCTGGTGGCTGGGCTCCCCTGGGCAGGGTAAAGGGGCACGATGTGTGCCGGCTACCCGGAGAGTTTCCAGTATTAGATGTCACGGCAGC	3	+	chr1:144481-144600
V01555.2_ebv_genome	probe_cstmEBV_0417_1206	CTGGGTCCGGCACGGCACCCTCTCCCCAGACAGTCCGGTCGGAGCCATCAAGGGGGGCCAGTGGGTGGGCACCTGGTAGAGGCCGTCGTCATCTTCCTCACCTGCCCCTGAGTCACTACC	5	+	chr1:144601-144720
V01555.2_ebv_genome	probe_cstmEBV_0417_1207	GGTTGGGGTAAGAACTGAGGGGGCAAAGTCATCAATCTCAGCGTAAAAGTTTTCGTGTCTTTCGTTTTCAGGGGACTCATCCTCCTGACATTTTCGCCAGCCGCCGGGCGGGCCGGCCTC	1	+	chr1:144721-144840
V01555.2_ebv_genome	probe_cstmEBV_0417_1208	CTTTCCTGGAAATCCAGCCATGGATCCCACCCGGGGTCTGTGTGCCCTCTCCACACACGACCTGGCAAAATTTCACAGTCTTCCCCCGGCTAGAAAGGCGGCAGGTAAGCGAGCGCACCT	2	+	chr1:144841-144960
V01555.2_ebv_genome	probe_cstmEBV_0417_1209	TCGGTGTTACTCCAAGCTGCTCTCTCTTAAGAGCTGGGAGCAACTGGCCTCTTTTTTGTCTCTGCCCCCGGGACCCACGTTTACAGACTTTAGACTATTTTTCGAAGTCACCCTGGGTCG	1	+	chr1:144961-145080
V01555.2_ebv_genome	probe_cstmEBV_0417_121	CCACACAAATGTAAGAGGGGGTCTTCTACCTCTCCCTAGCCCTCCGCCCCCTCCAAGGACTCGGGCCCAGTTTCTAACTTTTCCCCTTCCCTCCCTCGTCTTGCCCTGCGCCCGGGGCCA	3	+	chr1:14401-14520
V01555.2_ebv_genome	probe_cstmEBV_0417_1210	GAGAATCGCAGATTGCGTTGTGGTAGCTCTGCAGCCTTATCCCCGGTGTTATATTGTAGAATTTAAGACGGCCATGAGCAACACGGCCAACCCGCAAAGCGTTACTCGCAAGGCACAGAG	1	+	chr1:145081-145200
V01555.2_ebv_genome	probe_cstmEBV_0417_1211	GCTAGAGGGCACCGCCCAGTTGTGTGACTGTGCCAATTTTCTTCGCACGTCCTGCCCCCCCGTGCTGGGCAGTCAGGGCCTGGAAGTCTTGGCGGCGTTGGTATTTAAAAACCAGCGATC	2	+	chr1:145201-145320
V01555.2_ebv_genome	probe_cstmEBV_0417_1212	CCTGAGAACGCTCCAGGTAGAGTTTCCAGCCCTGGGCCAAAAGACCCTCCCCACCTCCACCACCGGCCTGCTAAACCTCCTCTCCCGCTGGCAGGATGGCGCTCTCCGGGCACGTCTTGA	4	+	chr1:145321-145440
V01555.2_ebv_genome	probe_cstmEBV_0417_1213	TAGACCCCGCCCGACTGCCCAGGGACACAGGCCCCGAACTCATGTGGGCCCCAAGCCTTCGCAACTCACTGCGCGTGTCCCCCGAAGCGCTCGAGCTGGCAGAGCGGGAGGCCGAAAGGG	6	+	chr1:145441-145560
V01555.2_ebv_genome	probe_cstmEBV_0417_1214	CCAGGTCGGAGCGGTGGGACAGGTGTGCCCAGGTGCTCAAAAATAGGCTGCTCCGCGTGGAGCTGGACGGCATCATGCGTGACCACCTGGCCAGGGCGGAGGAGATCCGCCAGGACCTGG	5	+	chr1:145561-145680
V01555.2_ebv_genome	probe_cstmEBV_0417_1215	ATGCTGTAGTGGCCTTCTCTGATGGCCTGGAGAGCATGCAGGTCAGGTCCCCCTCCACGGGAGGGCGCTCTGCGCCAGCCCCGCCCTCCCCATCCCCAGCCCAGCCGTTCACTCGGCTCA	5	+	chr1:145681-145800
V01555.2_ebv_genome	probe_cstmEBV_0417_1216	CCGGGAACGCCCAGTATGCAGTCTCAATCTCTCCCACGGACCCCCCTCTGATGGTGGCCGGCAGCCTGGCTCAAACGCTGCTTGGTAATCTGTACGGGAACATCAACCAGTGGGTACCGT	2	+	chr1:145801-145920
V01555.2_ebv_genome	probe_cstmEBV_0417_1217	CCTTCGGACCCTGGTACAGGACCATGTCGGCTAATGCCATGCAGCGGCGCGTGTTCCCTAAGCAGCTGAGGGGCAACCTGAACTTTACCAACTCCGTCTCCCTAAAGCTGATGACAGAAG	1	+	chr1:145921-146040
V01555.2_ebv_genome	probe_cstmEBV_0417_1218	TGGTGGCGGTGCTTGAGGGCACCACCCAGGACTTTTTCTCAGACGTCAGGCACCTGCCAGACCTCCAGGCTGCCCTGATCCTCTCGGTGGCCTACCTGCTACTCCAGGGGGGCTCCTCAC	4	+	chr1:146041-146160
V01555.2_ebv_genome	probe_cstmEBV_0417_1219	ACCAGCAGCGCCCCCTCCCTGCCTCACGGGAAGAGCTGCTGGAGCTGGGCCCGGAGAGCCTAGAGAAAATCATCGCCGACCTCAAGGCCAAGTCACCCGGCGGAAATTTTATGATTTTAA	2	+	chr1:146161-146280
V01555.2_ebv_genome	probe_cstmEBV_0417_122	CCTTCATCACCGTCGCTGACTCCGCCATCCAAGCCTAGGGGAGACCGAAGTGAAGGCCCTGGACCAACCCGGCCCGGGCCCCCCGGTATCGGGCCAGAGGTAAGTGGACTTTAATTTTTT	3	+	chr1:14521-14640
V01555.2_ebv_genome	probe_cstmEBV_0417_1220	CAAGCGGAAACAAGGAAGCGCGCCAGTCAATAGCCCCTCTCAACCGACAGGCGGCATATCCACCCGGCACATTCGCGGACAATAAGATTTACAACCTGTTTGTGGGAGCGGGACTACTGC	1	+	chr1:146281-146400
V01555.2_ebv_genome	probe_cstmEBV_0417_1221	CCACGACGGCCGCGCTGAACGTGCCCGGGGCGGCGGGTCGGGACCGGGACCTGGTGTACCGGATCGCCAACCAGATCTTTGGGGAGGATGTGCCCCCCTTCTCATCTCACCAGTGGAACC	5	+	chr1:146401-146520
V01555.2_ebv_genome	probe_cstmEBV_0417_1222	TGCGCGTAGGTTTAGCCGCACTCGAGGCCCTGATGCTCGTCTACACGCTCTGCGAGACCGCCAACCTGGCCGAGGCGGCCACCCGGCGTCTACACCTATCGTCCCTGCTCCCCCAGGCAA	5	+	chr1:146521-146640
V01555.2_ebv_genome	probe_cstmEBV_0417_1223	TGCAGCGGCGCAAGCCTGCCATGGCGTCAGCTGGTATGCCGGGCGCCTATCCAGTCCAGACGCTTTTCCGCCACGGGGAGCTCTTCCGCTTCATCTGGGCCCACTACGTGAGGCCCACGG	5	+	chr1:146641-146760
V01555.2_ebv_genome	probe_cstmEBV_0417_1224	TGGCGGCAGACCCCCAGGCCTCCATCAGCTCTCTTTTCCCCGGGCTGGTTTTGCTGGCCCTGGAGCTGAAGTTGATGGATGGGCAGGCTCCCTCCCATTATGCCATAAACCTGACCGGAC	3	+	chr1:146761-146880
V01555.2_ebv_genome	probe_cstmEBV_0417_1225	AAAAGTTTGACACCCTCTTTGAGATTATCAACCAGAAGCTTTTATTTCACGACCCGGCTGCCATGCTGGCGGCGCGCACACAGCTGCGTCTAGCCTTCGAGGACGGCGTCGGTGTTGCCC	1	+	chr1:146881-147000
V01555.2_ebv_genome	probe_cstmEBV_0417_1226	TGGGGCGCCCCTCGCCCATGCTTGCGGCGCGGGAGATCCTGGAGCGTCAGTTCTCAGCCTCGGATGACTACGACCGGCTGTACTTCCTGACGCTGGGCTACCTGGCCTCCCCGGTGGCCC	6	+	chr1:147001-147120
V01555.2_ebv_genome	probe_cstmEBV_0417_1227	CAAGCTGAGCCAGTTCCTCGCACTGGAGTGGGTCATTGGCAAAAAGGTAAATAAACTCATCGCACGGGGGTTTTGCCTCCTTCTCGTCTCTTGTTTCGGGTAGGGGAGTAAGGCCGTGCC	1	+	chr1:147121-147240
V01555.2_ebv_genome	probe_cstmEBV_0417_1228	AGGCCGCCATGCTCAGGGCCACGGCGTGCCAGAGGCCCTCGTAGTCGTGCGCATCCGAGAGGATGGCACGGTCCAGAAGCAGATAGCCGGCCAGGCAGAGGAAGGCCACAAAGAGGGGGC	5	+	chr1:147241-147360
V01555.2_ebv_genome	probe_cstmEBV_0417_1229	GAAGGCGTGCCCGAACCCGGGTTTCATGCTCGTCTGCACCCCAGTGGACAAGGCAGTAGAGGACACCCACCACCAGGCGGTTAGGGAGGACACTGCCAAGGTTGAAGAGCAGATTTCCGT	2	+	chr1:147361-147480
V01555.2_ebv_genome	probe_cstmEBV_0417_123	CTGCTAAGCCCAACACTCCACCACACCCAGGCACACACTACACACACCCACCCGTCTCAGGGTCCCCTCGGACAGCTCCTAAGAAGGCACCGGTCGCCCAGTCCTACCAGAGGGGGCCAA	4	+	chr1:14641-14760
V01555.2_ebv_genome	probe_cstmEBV_0417_1230	CAGCCAGGGTGACCTGGCTCAGGTCCGGCGCCCTGCGCAGTCCAAGCTGCGCCCACACACATGCACAGACGGCCCCTGTGACATCAGGCCGGTCATGCAAAAACAGACAAAGAGACCGTG	4	+	chr1:147481-147600
V01555.2_ebv_genome	probe_cstmEBV_0417_1231	AGCGGTTACCGGGGCGCAGGGCCTCTGCCGGGAAGCCCACCCGGGCCAGGGCCCGGTAAAGCAGGTACCAGTATTCATCCGGCACCTTGCGTGCCAACACACGATTCGTGCGGTTTCCAG	5	+	chr1:147601-147720
V01555.2_ebv_genome	probe_cstmEBV_0417_1232	TATTTATCACGGCTTCCCGCCACAGGTAAAAGTTAACACTTAGGGTCAGCAGCTTGGTCAGGGATAGGTGCAAAAACCTGAGCTCGTCCTCGCGCAGAGCGCAAAGCGGCCAGTTCTTTA	1	+	chr1:147721-147840
V01555.2_ebv_genome	probe_cstmEBV_0417_1233	GCATCTTCAGGAGGAGCCCGTGAATCCCAGGTGTCATTCGCGCGTCATCCCCGCGCACCCCCAGTCCCATTAACATAGCGGGCACAATGGTGCAGGCACCGTCTGTATACGTCTGCGGCT	3	+	chr1:147841-147960
V01555.2_ebv_genome	probe_cstmEBV_0417_1234	TCGTGGAGCGCCCGGACGCCCCACCCAAGGACGCCTGCCTTCACCTGGATCCCCTCACCGTCAAGAGCCAGCTCCCTCTGAAGAAGCCCTTGCCACTCACGGTGGAACACCTGCCGGATG	5	+	chr1:147961-148080
V01555.2_ebv_genome	probe_cstmEBV_0417_1235	CTCCGGTCGGCTCAGTCTTTGGCCTTTACCAGAGCCGAGCGGGTCTCTTTAGCGCAGCCTCGATTACCTCTGGGGACTTCCTGTCCCTGCTGGACTCAATTTACCACGATTGCGATATTG	1	+	chr1:148081-148200
V01555.2_ebv_genome	probe_cstmEBV_0417_1236	CACAGAGTCAGCGCCTGCCCCTCCCTCGAGAACCCAAGGTGGAGGCTCTGCACGCCTGGCTCCCCTCACTGTCACTGGCCTCCCTCCACCCAGACATACCCCAAACCACCGCAGATGGAG	4	+	chr1:148201-148320
V01555.2_ebv_genome	probe_cstmEBV_0417_1237	GCAAGCTGTCCTTCTTTGACCACGTGTCTATCTGTGCCCTGGGTCGTCGGCGCGGCACCACGGCAGTCTACGGTACAGACCTTGCGTGGGTCCTGAAGCACTTTAGTGACCTGGAACCGT	2	+	chr1:148321-148440
V01555.2_ebv_genome	probe_cstmEBV_0417_1238	CTATCGCCGCCCAGATTGAGAATGACGCCAATGCCGCAAAGCGTGAATCCGGATGCCCGGAAGACCACCCTCTGCCCCTCACGAAGCTCATAGCTAAGGCAATCGATGCTGGATTTCTGA	1	+	chr1:148441-148560
V01555.2_ebv_genome	probe_cstmEBV_0417_1239	GAAACCGCGTGGAGACTCTGAGGCAGGACAGGGGTGTGGCCAATATCCCAGCCGAGTCGTATTTAAAGGCCAGCGACGCCCCGGACCTACAAAAGCCGGACAAGGCACTTCAGAGCCCAC	2	+	chr1:148561-148680
V01555.2_ebv_genome	probe_cstmEBV_0417_124	GAACCCAGACGAGTCCGTAGAAGGGTCCTCGTCCAGCAAGAAGAGGAGGTGGTAAGCGGTTCACCTTCAGGGGTAAGTAACCTGACCTCTCCAGGGCTCACATAAAGGGAGGCTTAGTAT	1	+	chr1:14761-14880
V01555.2_ebv_genome	probe_cstmEBV_0417_1240	CACCGGCCTCCACAGACCCAGCCACCATGCTATCAGGTAACGCAGGAGAAGGAGCAACAGCCTGCGGAGGTTCGGCCGCCGCGGGCCAGGACCTCATCAGCGTCCCCCGCAACACCTTTA	4	+	chr1:148681-148800
V01555.2_ebv_genome	probe_cstmEBV_0417_1241	TGACACTGCTTCAGACCAACCTGGACAACAAACCGCCGAGGCAGACCCCGCTACCCTACGCGGCCCCGCTGCCCCCCTTTTCCCACCAGGCAATAGCCACCGCGCCTTCCTACGGTCCTG	4	+	chr1:148801-148920
V01555.2_ebv_genome	probe_cstmEBV_0417_1242	GGGCCGGAGCGGTCGCCCCGGCCGGCGGCTACTTTACCTCCCCAGGAGGTTACTACGCCGGGCCCGCGGGCGGGGACCCGGGTGCCTTCTTGGCGATGGACGCTCACACCTACCACCCCC	16	+	chr1:148921-149040
V01555.2_ebv_genome	probe_cstmEBV_0417_1243	ACCCACACCCCCCTCCGGCCTACTTTGGCTTGCCGGGCCTCTTTGGCCCCCCTCCACCCGTGCCTCCTTACTACGGATCCCACTTGCGGGCAGACTACGTCCCCGCTCCCTCGCGATCCA	5	+	chr1:149041-149160
V01555.2_ebv_genome	probe_cstmEBV_0417_1244	ACAAGCGGAAAAGAGACCCCGAGGAGGATGAAGAAGGCGGGGGGCTATTCCCGGGGGAGGACGCCACCCTCTACCGCAAGGACATAGCGGGCCTCTCCAAGAGTGTGAATGAGTTACAGC	2	+	chr1:149161-149280
V01555.2_ebv_genome	probe_cstmEBV_0417_1245	ACACGCTACAGGCCCTGCGCCGGGAGACGCTGTCCTACGGCCACACCGGAGTCGGATACTGCCCCCAGCAGGGCCCCTGCTACACCCACTCGGGGCCTTACGGATTTCAGCCTCATCAAA	4	+	chr1:149281-149400
V01555.2_ebv_genome	probe_cstmEBV_0417_1246	GCTACGAAGTGCCCAGATACGTCCCTCATCCGCCCCCACCACCAACTTCTCACCAGGCAGCTCAGGCGCAGCCTCCACCCCCGGGCACACAGGCCCCCGAAGCCCACTGTGTGGCCGAGT	5	+	chr1:149401-149520
V01555.2_ebv_genome	probe_cstmEBV_0417_1247	CCACGATCCCTGAGGCGGGAGCAGCCGGGAACTCTGGACCCCGGGAGGACACCAACCCTCAGCAGCCCACCACCGAGGGCCACCACCGCGGAAAGAAACTGGTGCAGGCCTCTGCGTCCG	6	+	chr1:149521-149640
V01555.2_ebv_genome	probe_cstmEBV_0417_1248	GAGTGGCTCAGTCTAAGGAGCCCACCACCCCCAAGGCCAAGTCTGTGTCAGCCCACCTCAAGTCCATCTTTTGCGAGGAATTGCTGAATAAACGCGTGGCTTGAAAGTAAACTTTATTGC	1	+	chr1:149641-149760
V01555.2_ebv_genome	probe_cstmEBV_0417_1249	GTGTTAGTACCTGTCCATTCACAGGGGTATCCAGCCCTTGCGCCGCCTCCCCCAGCCCGCCAGCCACCCCAGACAGGAGATGATAATGATGAGGAGCACCGGAGCCACCACAGCACAAGT	3	+	chr1:149761-149880
V01555.2_ebv_genome	probe_cstmEBV_0417_125	ACATGCTTCTTGCTTTTCACAGGAACCTGGGGGCTAGTCTGGGTGGGATTAGGCTGCCTCAAGTTGCATCAGCCAGGGCTTCATGCCCTCCTCAGTTCCCTAGTCCCCGGGCTTCAGGCC	2	+	chr1:14881-15000
V01555.2_ebv_genome	probe_cstmEBV_0417_1250	GATTAGGAGCAGGGCCCAGTGCACCCAGGTGGTCTTAGGGCGCCAGGGATCGATTGGAAAAGGGCCCAGGGTCACTGGCTTATGCGTGGGACGTTTAGAAACAGGCCGCCTATGGGGCCT	3	+	chr1:149881-150000
V01555.2_ebv_genome	probe_cstmEBV_0417_1251	GTGACTGGTGCTTGTGGTGTGGGAGACTAATGTGGTGGGGGCTATGGTAGTGGCTGGGATAACAGTAAGATGCATACGCTGAGTGAGGGTCCGGTTGGCATGGTATTGGTCGTCTTCTTC	1	+	chr1:150001-150120
V01555.2_ebv_genome	probe_cstmEBV_0417_1252	CCCTGCAGAGTAATTGCAGTGGACCCCGGAGGCCACACTGCAATTTCTCAGTGTCACATTGCACGTGTAGTAACCTGCATGCGCAAGGGTCACATTGGGGATTATCAGAGAGACGGAGGT	1	+	chr1:150121-150240
V01555.2_ebv_genome	probe_cstmEBV_0417_1253	GTTGGAGTCATTTACCCATTCTAGGGTAAGGCTATAATTGTAACCCCCGTTAGTTATATGAGTTCCGTTGTTGGAAGTAGCTACGGCCAAGGGCAGTTGTCCATCCCCGGGAGTGTATCC	1	+	chr1:150241-150360
V01555.2_ebv_genome	probe_cstmEBV_0417_1254	CCGGCCCAACTCGATCCGAGAGACCGACTCATTGCTAGGAACGCTGCAGGTGAGATTCACTCTAGCACCTGCATGGGCGGTGACATTTTCAAATTTAACCAGATCTGAGAAAAATGCACA	1	+	chr1:150361-150480
V01555.2_ebv_genome	probe_cstmEBV_0417_1255	AACAGACCCCACACAGCAGCACAATAGAAGCACTAAATGAGTCATTCCTAAACTGTCAGTTTTAAAACTCCCTGCTTCTCAGGCCTAAATATGTGGTGGGGTGTGCTTAGGATCACTTTC	1	+	chr1:150481-150600
V01555.2_ebv_genome	probe_cstmEBV_0417_1256	ATATTCTGCAACAACAGCCATACCCGGAAGAGGAGCTGCCGGTTGCCATTTTTCAAGCTGCTAAACCACGAGTGGCAGCAGGCCTAAGAAGCTCCTCAGCAACATGGAGACCTCGAAGGG	1	+	chr1:150601-150720
V01555.2_ebv_genome	probe_cstmEBV_0417_1257	AAACTGGCAGGAGCAGGGAGTCACGTAGGCACTAGCCTCTTCATGTGAGGTAAGAGATCGCTAAAAATGGGATCAGGGTATGTAAACCGAGTTTTGCGGGGGATGGTGAGCCAGACACGG	1	+	chr1:150721-150840
V01555.2_ebv_genome	probe_cstmEBV_0417_1258	CGGGTGGGGGAAGGAGCTGACACGATTGAGTAGAAAGGGCCAAAAATACACCAGCTATAAGGAATTGCTCAGGCCAAAGTTGTTCCTCAGGTGGCTTTAGGCCTAATGTAGGCAATTGCG	1	+	chr1:150841-150960
V01555.2_ebv_genome	probe_cstmEBV_0417_1259	TGCCTAGAACATTGCTAATGTGCCCTGGGTTTCCTGCCTTCATGCAAATATTCTACCTCCCCCGGCCTGGTGCAAAATGTCTGCCTCAGAATACTAACAGCTAATCCAAGCTAACATTCT	1	+	chr1:150961-151080
V01555.2_ebv_genome	probe_cstmEBV_0417_126	CCCTCCGTCCCCGTCCTCCAGAGACCCGGGCTTCAGGCCCTGCCTCTCCTGTTACCCTTTTAGAACCACAGCCTGGACACATGTGCCAGACGCCTTGGCCTCTAAGGCCCTCGGGTCCCC	4	+	chr1:15001-15120
V01555.2_ebv_genome	probe_cstmEBV_0417_1260	ATCAGTAAACGGGCAGAAAACTGATAAGGACCGCGGAGTTTGGCCCTCCGCGGTGTCCGGTGGTCCTCACACGTGCCCTCCCCCCGGGCCGATGGCTGAGGCCCGGAATATGCAAGTGCA	3	+	chr1:151081-151200
V01555.2_ebv_genome	probe_cstmEBV_0417_1261	TCTTTCTAACCAGTAGGGGCCTCCACCTAGGTGCTTTGTTAATCTTTAGTGGGAACTAGTGGGAGTGCTGTGCCTCGGGTACCCCTATCCTATAGGTCCTACCGGAGCTCCTTGTCTTGA	1	+	chr1:151201-151320
V01555.2_ebv_genome	probe_cstmEBV_0417_1262	TAATCCCTGTAAACACACACCACCTAAGAACAAGGCATTGTTAACCTTTGGTGGAACCTAGTGTTAGTGTTGTGCTGTAAATAAGTGTCCAGCGCACCACTAGTCACCAGGTGTCACCGG	1	+	chr1:151321-151440
V01555.2_ebv_genome	probe_cstmEBV_0417_1263	AGGCTACTTGCCTCAGTGCCACTTTTACCTTCTCAAATCTATACGGGGGGGGGGGGGGCTCTGTAACATTTGGTGGGACCTGATGCTGCTGGTGTGCTGTAAATAAGTGCCTAGCACATC	1	+	chr1:151441-151560
V01555.2_ebv_genome	probe_cstmEBV_0417_1264	ACGTAGGCACCAGGTGTCACCAGGGCTACTTGCCTCGGCATCTCCTCACCGGAGAAGGGGTTAACAAACCCGTGGGGGGTCTTAGTGGAAGTGACGTGCTGTGAATACAGGTCCATAGCA	1	+	chr1:151561-151680
V01555.2_ebv_genome	probe_cstmEBV_0417_1265	CCGCTATCCACTATGTCTCGCCCGGGCTATATGTCGCCTTACCTCCCCTATATAGTCACGACCCCACCGAACCAGGCATGATGTAGAATAAAATTTTATGCATCATCTTCTAATCTGTGC	1	+	chr1:151681-151800
V01555.2_ebv_genome	probe_cstmEBV_0417_1266	CGCTTGGAGGGAAACATGACCACCTGAAGTCTGTTAACCAGGTCAGTGGTTTTGTTTCCTTGATAGAGACACAAGGACTGCCAGCCCCATTGGGGAGGGGGGGTGGGTACGGGAGAGTTT	1	+	chr1:151801-151920
V01555.2_ebv_genome	probe_cstmEBV_0417_1267	GGGCTCGTTTAAACAAAGTCTCATCTGATGCTCTGTGGCACCTCAAGGTGAATATAGCTGCCCATCGACGTATCGCTGGAAACCGGTGGGCCAGGGCCTCGTAGGCCGAGACGGGCAGCC	2	+	chr1:151921-152040
V01555.2_ebv_genome	probe_cstmEBV_0417_1268	GGAGCTTGTGGTACTGTCCCTCCGGCAGGTGGAGTGGGACACAGTTAGAGAACATTAGTCCTCTGGTCCCTATCTCCACCCGCCAGGCCTGTGTGTCAGTTTGCAGGGCCATCCTCGCAC	2	+	chr1:152041-152160
V01555.2_ebv_genome	probe_cstmEBV_0417_1269	TCAGGTGGACTGGCTAGGCACCCTTCTGAAGTATCTGGCGGTGACTGTCACCTGGTTCTTGAGAGAGTCCATAAAATGGCTGAAGCTCCAGGCGTATAGTATAATGAGCAACAGGGCCAA	1	+	chr1:152161-152280
V01555.2_ebv_genome	probe_cstmEBV_0417_127	CTGGACCCCGGCCTCAGCAACCCTGCTGCTCCCCTCCTGCCACCCCAGCCTCCCCCCCTCCCCGTCCCCCTTCGCTCCTGATCCTCCCCCGGTCCCCAGTAGGGCCGCCTGCCCCCCTGC	16	+	chr1:15121-15240
V01555.2_ebv_genome	probe_cstmEBV_0417_1270	ACAGGCGGCGGGGCCTGGGTAGTAGCGGGCAACGAGAGACTCTGTGCAATCAAACCCCAGGCTCCCGGCCTCACCCAGGAAGAGCAGCGGCAGGGACAGCATAAACCAGGAGAAGGCGCA	4	+	chr1:152281-152400
V01555.2_ebv_genome	probe_cstmEBV_0417_1271	AATGAGTCCGGTGAAGGTGACGTTGCATATCAGGCGCGGCTTCCTTCCGAATTTTGTGCGCAAAAGTTTCCAGATGATGATAACTGTGAGGAGGACGATCAGGACTGCCGCCAGTAGGTA	1	+	chr1:152401-152520
V01555.2_ebv_genome	probe_cstmEBV_0417_1272	GCAGCCGGCTTTCAGTCCTTGGACGGCCGTGTGCATGCCTTTGGTGGGGCCTTCCCTGCACATGTTGGGGCCTCTGTTGAGATTGGCGTCGGGGCCCATGGTAATGAGGAGGATGATAAT	2	+	chr1:152521-152640
V01555.2_ebv_genome	probe_cstmEBV_0417_1273	CAGCAGGAGTACCAGACAAAACACGCCCATCAGGTACAGGCACACATTTCTGTGGGAGGTTCTCTTGGGCGTTCGGCTGAACAATGCTAGGGTCTTCTCCAACGCCATACCCAAGTGAGT	1	+	chr1:152641-152760
V01555.2_ebv_genome	probe_cstmEBV_0417_1274	CCATACGGAGCACATCAGGCCCAAGAACATCATGTTCTGGGTCAAAAGGCAGAGACCGGTAGACGAGAACTCCTGAATCATTTTTCCCAGCACCCAGAGCAGCAGTTCTATGAGAAGAGC	1	+	chr1:152761-152880
V01555.2_ebv_genome	probe_cstmEBV_0417_1275	TATCAGCCAGACATCCATTCGGTGAACCAATTTTCTTACAAAGATGATAAACAAGATGCCAGCCAGTGTTAGCAGAATCAGCAGGACGAGCAGCAGGCTTGTCATGCCGCTGAGGAAGGC	1	+	chr1:152881-153000
V01555.2_ebv_genome	probe_cstmEBV_0417_1276	GCTGTAGGATTTAGTGCACGCATCTTCCGTTGCATTGACGGAAGTCATGTTGGCCACCAGGGTCCCCACGGTGGACCCGGGGGCCATGGTGGAGAGCATCTTGCTGGTCAGAGCCAGACT	2	+	chr1:153001-153120
V01555.2_ebv_genome	probe_cstmEBV_0417_1277	GGGTGGTGTCTGCAGCAAAAGAGGAACTTGCCCAGGCAGTCAGTTATTTTGCATGCCACCTCCCTGCCTGGTGGACTTCCAGACTATTTTCTGCATTCGCCCTTGCGTGTCCATTGTTGC	1	+	chr1:153121-153240
V01555.2_ebv_genome	probe_cstmEBV_0417_1278	AAGGAGCGATTTGGAGAAAATAAACTGTGAGTTTCACAGATCCACGGGCCACGCTCCCCTGGGGGCTTCATGATCCCACCGCCTTTCCCGATGATGATGACAACCGCGGCTGTCTGAAGC	1	+	chr1:153241-153360
V01555.2_ebv_genome	probe_cstmEBV_0417_1279	GGCTGACGAAATCGGTTGAGATTCTGATGAGAGGCTTGGGGGGGTCTTTGCCCTCAAGGCGAGGCTCCTTCTCCTAGGAATGCCGAGCCCCCTGCACTAGCTTCGCTCCACTGGGGATCT	2	+	chr1:153361-153480
V01555.2_ebv_genome	probe_cstmEBV_0417_128	ACCCAGTACCTGCCCCTCTTGGCCACGCACCCCGGGCCAGGCCACCTTAGACCCGGCCAAGCCCCATCCCTGAAGACCCAGCGGCCATTCTCTCTGGTAACGAGCAGAGAAGAAGTAGAG	4	+	chr1:15241-15360
V01555.2_ebv_genome	probe_cstmEBV_0417_1280	TTGCCAGCCTTCATACTAGATTCAGCGATCCCCCGGTTGGGAATCTTCGCCAGCCCCCCGTCCTGCTATCCCGCTCGTCGCCGCGCCTCCCATGCTAAGGGCCCCCTTCCTTTCCCTTGA	3	+	chr1:153481-153600
V01555.2_ebv_genome	probe_cstmEBV_0417_1281	CTTTGGGGATATTCGGAGTCTGCTCTCGCCGCTCTCTTCTCTCGTTTAAACGAGAGAATAGTAGTAGGGTCCAGTCTCAGGCCCCCTCACTTTGGGTCTTAGAATGGTGGCCGGGCTGTA	1	+	chr1:153601-153720
V01555.2_ebv_genome	probe_cstmEBV_0417_1282	AAATTCTGGAGGACGGAGAGGGCGGCCCCGGAGTTGTTATCAAAGAGGCACTGGAGGATGTTGGCCGCTCCTTGGAGCAGCTTGTCGAAATAATGATCCACGGCCACGGGAACGCCGTGC	2	+	chr1:153721-153840
V01555.2_ebv_genome	probe_cstmEBV_0417_1283	CGCTCGGCGTAGGCCGGGTCCTCGGCCATCTCCGTCTTTCTCGCCCCCTTCACTCCCCCCTTGGGCTCCACAAAGACGTACTGGATGCGGTCGTGGATCTGGGGCAGTTCCTCGTTGCGC	5	+	chr1:153841-153960
V01555.2_ebv_genome	probe_cstmEBV_0417_1284	TCGACGAACTTCTGGTAGACGGCCAGGTGAGGCATCTGGGTGCTCTTGTAGGCTGAGAGCTTGCGGCTGAGCTCCGTTGAAAAGCAGAGCTCCCCCATGGGGACCCTGCCTTCACGGAGG	3	+	chr1:153961-154080
V01555.2_ebv_genome	probe_cstmEBV_0417_1285	TCTGTGTAGGCCTGGTTTAGGATGTCAATGACGGGCAAAAAGCCCACAGGTAGCCCTTGTGTAAATGACTCTTGGAAGGGCCGGTGGGAGAGGAGGCTGGCCGCCTCCTTTACCCGGGCA	1	+	chr1:154081-154200
V01555.2_ebv_genome	probe_cstmEBV_0417_1286	TCCGCCAGCACCAGGTCGAGCACGCGCCGGCAGCGTGTCTGCACAAACTTGCAGGCCGTCTTCCGGACGAGCTCCACCCCCTTCATCAGGGTCTTGCCGTCCGTCAGCACCCCCACATAT	4	+	chr1:154201-154320
V01555.2_ebv_genome	probe_cstmEBV_0417_1287	CTCTTCTTTGTAATCAGCATCAGGCAGGAGAAGGTCTTCTCGGCCTCCAGGGAGATGGGGGCCACAAACAGGCTCCGGGTGGTGTGGGCGGCCAGGGCATCGGCAAAGCGCAGGGTCTCG	3	+	chr1:154321-154440
V01555.2_ebv_genome	probe_cstmEBV_0417_1288	CTCTCTGAAAACCCCCGGCACTCGATAAACAGCGAGTCCGTGTCCCCGTAGATGACTCGAAGCTGGCCCTCGGGGTTGAGGGGCGCCCAGGCGTCCGGGGAGGGGGCCAGGGCCTGCAGG	5	+	chr1:154441-154560
V01555.2_ebv_genome	probe_cstmEBV_0417_1289	TTGGCGGGGCTCAGGGCCTCCACGAAGGCCTTGGCCCGCTCCAACATCGTGCGGCCCTGCAGCGTCACCGTCTCGGCGATGGAGAGGCAGGGAAAGAGGCCGTTGGCCACCCCGGTGAAG	6	+	chr1:154561-154680
V01555.2_ebv_genome	probe_cstmEBV_0417_129	GCCCGCGGCCATTGGGCCCAGATTGAGAGACCAGTCCAGGGGCCCGAGGTTGGAGCCAGCGGGCACCCGAGGTCCCAGCACCCGGTCCCTCCGGGGGGCAGAGACAGGCAGGGCCCCCCG	16	+	chr1:15361-15480
V01555.2_ebv_genome	probe_cstmEBV_0417_1290	CCGTAGACGGCGTTGCACGTGCACTTGATGGCCAGCTGCTGCTTGTCGAGGATGGTCCTTTGGCGCGGATCCTCGCAGGCCGCCAGCAGCTTCTTGATGGCCTTGCGCTTGGCCAGCCAG	4	+	chr1:154681-154800
V01555.2_ebv_genome	probe_cstmEBV_0417_1291	GAGGTCAACAGACTAGCCAAGAAGGACTCGTGCACGTGCTTCTTTACAAAGTGGTAGACGCCCCCCGTGAGCCTGAAGGACTCATAGTCTTCTCCCGGGCGCAGGCCGGCTAGCCTGTGC	2	+	chr1:154801-154920
V01555.2_ebv_genome	probe_cstmEBV_0417_1292	TCTTCTCCCGGCGTTATCATGGTAGAATAACAGAGATTATGAGCCTGAATGATGCTCGGGTAGAGGCTGGCAAAGTCCACCACCAGAACCGGGGAGTTGTAGAATCCGGACAGGGGCTGG	1	+	chr1:154921-155040
V01555.2_ebv_genome	probe_cstmEBV_0417_1293	ATGACGGTGGCCCCCTGGTAGCCGTCCCGGTCAGAGGCCGAGGGCATGGGCAGGATAAAGTTTTCCTTTTGGGCGGCCGCCAGGAGGCAGGAGAACACGCGGATCTGCTGCCCATCGTCC	4	+	chr1:155041-155160
V01555.2_ebv_genome	probe_cstmEBV_0417_1294	AGCACCCGCCTGCAGGGGATGTGAGCGATCTTGGCAATCTCTGCCACCTCCACGTGGATCACGAAATGGTTTAGCAGATCCATGACCAGGGCCGAGTCCTGCACGCAGTACATGCCGAGC	2	+	chr1:155161-155280
V01555.2_ebv_genome	probe_cstmEBV_0417_1295	CGCCTGCGCCCCTCGGGGCCCGCTGCAAAGAGGCGAGGAATCTCCTTGTAATGCACATCCTCCTTCTTGGCCCCCAGTAGGTGCCTGGCTACTGTGTCCAGCTTGTAGTCTGAGAGGCTG	3	+	chr1:155281-155400
V01555.2_ebv_genome	probe_cstmEBV_0417_1296	AGCTTGTCCCGGCACACGGCGTACATGTCGATGGGGATGAGGCCGGTGATGCGGACCTTGGTGTTGGCCCGCAAGAAGCCCTTGCCCGCATCATGGGGTCGCCTGACCTCGCAGACGCCC	5	+	chr1:155401-155520
V01555.2_ebv_genome	probe_cstmEBV_0417_1297	CCAGCCCTAATTTTGCCCAGAGAGGCTGGGTTGATGCTGTAGATGTGCCTGGCTCTGTCCAGAATGTAGGGCCAGTCAAAGTTGGCCACGTTGTAGCCGGTCACAATCTCCACGCTGAGG	1	+	chr1:155521-155640
V01555.2_ebv_genome	probe_cstmEBV_0417_1298	TCTCTGATGAGCTGGAAGAAGGCGTAGAGCATGTCCAGCTCCGATGGGAACTCGTAGACCTCAACCCCCTCTATGTCTTCGCAGGTGCCCAGCGTCAGCAGGATGCGCCTATAGCGCCCG	2	+	chr1:155641-155760
V01555.2_ebv_genome	probe_cstmEBV_0417_1299	GCCTCCTCCCCTGTCGACCAGAGGACGCAGGATATCTGCAGGATCAGGTCAGCCTCGTTGGTGGCCGTGGGGAAGCCCTCCTCCCCCAGACACTCGATATCGAAGGCCAGGGCCTGGTAG	4	+	chr1:155761-155880
V01555.2_ebv_genome	probe_cstmEBV_0417_13	AACACGCTTTTGTCTGCCTGGATTCTTACAGCAGGATTCCTGATTTTCCTCATTGGTAAGTGTGACACCAACAGGTGTTGCCTTGTTATGTCACCGTTCTGACACATGACTTACATGGGT	1	+	chr1:1441-1560
V01555.2_ebv_genome	probe_cstmEBV_0417_130	GCAGCTGGCCCCGAGGAGGCGCCCGGAGTGGGGCCGGTCGGCTGGGCTGGCCGAGCCCGGGTCTGGGAGGTCTGGGGTGGCGAGCCTGCTGTCTCAGGAGGGGCCTGGCTCCGCCGGGTG	16	+	chr1:15481-15600
V01555.2_ebv_genome	probe_cstmEBV_0417_1300	GAGGGCCAGGAGCTGTCTTCACGCCGGACCGAGAGGTCGCCCACCTCACAGTCGTACTCGAGCTCGGCGTACGAGTCCCGGTGCTGGAGGCGGGGGATGGCGCGGCGGCAGCTGTACCAG	6	+	chr1:155881-156000
V01555.2_ebv_genome	probe_cstmEBV_0417_1301	CCAAAGGTGACAAAGTCATTGTCCAGGACAAAGCGGCGCGTGGCATCCACGTTGGCCTCAAAGATCCGACACCCGTGCTTGTCTTGCAGCCACGTGGCCACGTGACACACACTGTTGGGA	1	+	chr1:156001-156120
V01555.2_ebv_genome	probe_cstmEBV_0417_1302	TGGGAGAGGGTGATCTTGTGGTAGTCGCCGGCATGGTTGCCGTAGCCCATAATGGAACGGCGCGTGACCTTCTCCACCGAGACCCGGCAGGGGGTCCTGCGGTCGAAGGTGCTGGCCTTG	4	+	chr1:156121-156240
V01555.2_ebv_genome	probe_cstmEBV_0417_1303	AGGGCGCTGAGGACTGCAAACTCCACGTCCAGACCCTGAGGCGCGCTGGCGTAGAAGTAGGCCTGCTGCCCAAACACGTTCACACACACGCTGGCCCCATCGGCCTTGCGCCGGCCCAGT	5	+	chr1:156241-156360
V01555.2_ebv_genome	probe_cstmEBV_0417_1304	AGCTTGATGACGATGCCACATGGCACCACATACCCCTGTTTATCCGATGGAATGACGGCGCATTTCTCGTGCGTGTACACCGTCTCGAGTATGTCGTAGACATGGAAGTCCAGAGGGCTT	1	+	chr1:156361-156480
V01555.2_ebv_genome	probe_cstmEBV_0417_1305	CCGTGGGTGTCTGCCTCCGGCCTTGCCGTGCCCTCTTGGGCACGCTGGCGCCACCACATGCCCTTTCCATCCTCGTCACCCCCCACCACCGTCAGGGAGTCTTGGTAGAAGCACAGGGGG	5	+	chr1:156481-156600
V01555.2_ebv_genome	probe_cstmEBV_0417_1306	GGCTGAGGCCCCCGCACATCCACCACCCCTGCGGCGCCTGGTGTCTGGAAACACTTGGGAATGAGACGCAGGTACTCCTTGTCAGGCTTTTTCAGAAGGCCTTTATTAGGTCTTAGGAAA	1	+	chr1:156601-156720
V01555.2_ebv_genome	probe_cstmEBV_0417_1307	GGGTTATAGAAGAGTCCCCCAGACATGGTTAAAACTCAGTCTCTGCCTCCCCAAGCAGTGCGGCGGCGGTCTCTGGATCGTGATAGCGTCTTCTGCGTAGGCCTGGAAAACGGTCCCTGG	1	+	chr1:156721-156840
V01555.2_ebv_genome	probe_cstmEBV_0417_1308	CTGCCTGCAATGCTCTGCTGGCCACTGAGGGTCCGGCCGCCCTCTGAGCTGCTCTCTTTTGCTCCTGGTTTTGCTCATGCAGCGCTAACATGATGGCTTGTAATTCTGTCTTACTAATGG	1	+	chr1:156841-156960
V01555.2_ebv_genome	probe_cstmEBV_0417_1309	GATTAATGCCTGGACCCTCACCAGAGGCATGTTGCTGAGCGAGCTCGTCGATCCCGGGGTAGAGCATCTGCACCGGCTGCTGCGACATCTGGCGCGTGCGCCTCGTGAGGGAAATAACCA	3	+	chr1:156961-157080
V01555.2_ebv_genome	probe_cstmEBV_0417_131	GCCCTGGGGTAAGTCTGGGAGGCAGAGGGTCGGCCTAGGCCCGGGGAAGTGGAGGGGGATCGCCCGGGTCTCTGTTGGCAGAGTCCGGGCGATCCTCTGAGACCCTCCGGGCCCGGACGG	16	+	chr1:15601-15720
V01555.2_ebv_genome	probe_cstmEBV_0417_1310	GGATCACCACCCCCGCCACCAGGACCAGAATGAGCATGCCGCCGAAGGGGTTTTTGAAGAAGGAGATGAAACCAGAGACCAGGCTGCTAAACAAACCCCCCACCGTGCTGACTAGGTTGG	1	+	chr1:157081-157200
V01555.2_ebv_genome	probe_cstmEBV_0417_1311	TGATGGACTGACCCACGCTACCCAGACTGTCCATAAGTTCCCCCAGGCCGTCCACGAATTGATTTCTTCCGTTTGACACTGCATTGTCCAAATCCTTCCGCAGGCCGGCGATGTTTTGCG	1	+	chr1:157201-157320
V01555.2_ebv_genome	probe_cstmEBV_0417_1312	CCTGGAAGTTGTACTCCCGGAAGATGCCCTCCAGGTCAAAGACGTTGGAGGCACGCTGTTCGTCCCGTGAGTACAGCTCCAGGGAGGCAAAGTCAATGTTCTCGATGAGGGAGGTGTTTA	1	+	chr1:157321-157440
V01555.2_ebv_genome	probe_cstmEBV_0417_1313	GTGAGATGAAGGTCTGCAGGGTGGCAATGCCGTCCAGCTCGATGGTTTTAAAGTGGTGGTAGTCGTTGTAGACGTGGATCTCGTTGCCGGACTGGAAGTAGTACTGGCTGGTCGCCTGGC	1	+	chr1:157441-157560
V01555.2_ebv_genome	probe_cstmEBV_0417_1314	ACACCTCCGTCATCTTTTTTGTGAGGAAGATCTCGTTGTCGGTGCCCAGCTGTCCCTCGTAGGTCTTGGTGTCGTTGATAAAGCTGAAGGACACCAGGGGGCGCGAGTAGCACATGGTCT	1	+	chr1:157561-157680
V01555.2_ebv_genome	probe_cstmEBV_0417_1315	CGGAGCCAGGGACCCTCATGCTCTTGCGCAGGGTGACGGTGGCCTGGTTAACGGGCACGCACTGGGAGACTGAGATGACATCCCCCAGGCGCTTGGCCGCCACCGCCTTACCGTAGATGC	5	+	chr1:157681-157800
V01555.2_ebv_genome	probe_cstmEBV_0417_1316	TGGACATGACGGTGGTTGGATTAATCTTGGTTAGTTCTCTCAGCACCATGTTCTGCCTCTTCTGCTCCAGGCACCAGGCCCGCGCAAGGTCTCCCAGCATGCGGTTGATCTGGCGGCGCA	1	+	chr1:157801-157920
V01555.2_ebv_genome	probe_cstmEBV_0417_1317	GGGAGTCGTAGGCAAATTGGATCTGGACGGTGGCGGGATTGTTGAGGGTGCCCAGGGACTTCCCGGGGGCCGTGGGGGGCACCGGTGTGGTGGCGTTCCCCGCATCCCGCCTCCGACGCC	6	+	chr1:157921-158040
V01555.2_ebv_genome	probe_cstmEBV_0417_1318	TCAGAACGGCGGCGGGGGTGCTCCCGCGGGCCGCGGATGGGGCTGGGGGCGATGGACTGCTGGGGGGTGAGGAAGTCGGAGTGGTAAGCTCCGTCAGGTTCTTGACGGTGGCCAACGAGC	6	+	chr1:158041-158160
V01555.2_ebv_genome	probe_cstmEBV_0417_1319	GCGGGGTCAGAGGTAGCCAAGCTAATAACAATCCTCCGCTCGTTATAAAATATGTAATGGCTTCCTGGCCCTTCGTGTAACGATCCTGGACGGCCTCGTACTTCTCATGCATGGTCTTGT	1	+	chr1:158161-158280
V01555.2_ebv_genome	probe_cstmEBV_0417_132	TCGCCCTCAGCCCCCCAGACAGACCCCAGGGTCTCCAGGCAGGGTCCGGCATCTTCAGGGGCAGCAGGCTCACCACCACAGGCCCCCCAGACCCGGGTCTCGGCCAGCCGAGCCGACCGG	16	+	chr1:15721-15840
V01555.2_ebv_genome	probe_cstmEBV_0417_1320	TCACCTGCTCTTCGATGCACTTGAAGGCGTCCGGGAGCTCTATGCCCACGGTTGTGTTGGTCACGAAGCTAGAGGTGCCCTCGTCAGTCACAAAATGTATTGACTTCCCTGTTTCTGTGG	1	+	chr1:158281-158400
V01555.2_ebv_genome	probe_cstmEBV_0417_1321	CGATGGTCGAGTCAAAGGTTTGCCAGTGTTGAAGCGGGCAGTAGGCTGTCCTGTTCTCGAGCTTCCAAGATAGCGTGTAAGTGCCCTTGTCCAGGAAGGCTCGGCGTTCGCCTTGCGGGT	1	+	chr1:158401-158520
V01555.2_ebv_genome	probe_cstmEBV_0417_1322	TCGTCCCTCGGTTGTCGTAGTCCACTATCTTGTAGTTAGTTCTCACGTGGAAGGAGTCTGCCCGCTCATGGAAGGTTTCCTTATTTTTCCCGTCATAGAAAGGGGACATTTCCACAGTCT	1	+	chr1:158521-158640
V01555.2_ebv_genome	probe_cstmEBV_0417_1323	GCCCGGTGGTGGTCACAAAGAAGTCGAAGGGGCTGTTGGACTTGGCCATCATGTCAGTTATCAGGCAGTTGACGGTAGTTCTTGTTCTGTAAGTCCATATCAACCACCCGGGGGCGTCAT	1	+	chr1:158641-158760
V01555.2_ebv_genome	probe_cstmEBV_0417_1324	AGAGCTCCGTCTGGCTGGCGTAGCGGCGCACCCCGTTGGCCAGGCCCCCGGTGGGCTTTAGGTTGACGGTGATGTTAACTCCGTCGCGGTCTACATACACGCGCGTCAGCCCATCTTTTG	4	+	chr1:158761-158880
V01555.2_ebv_genome	probe_cstmEBV_0417_1325	TCATCTTGACCGCGTTGTAGCACTGGTAGATGGTATCCATCTGGTCAGTTTCGTAGCTGTCAACGGAGAACTTCTCCTCGTGCCGGTTGGTCACGGAGTCCGCGTACCAGCCATTGTAGA	1	+	chr1:158881-159000
V01555.2_ebv_genome	probe_cstmEBV_0417_1326	TGAGAATGTTGGTCACTATCTTGGTGTAGGAGCGGACCTTAAACGAGTAGGGAATAATGTTGTCTTTAAACACCATCAACAGGCCCTCCGTGTGATTCTCCCGCGTGCCAAACGAGGGAC	1	+	chr1:159001-159120
V01555.2_ebv_genome	probe_cstmEBV_0417_1327	ACTGGATGTCCGAGGAGAAGCGGAACAGGTCGCCGTGGCTGGAGAGCTCGCAGACTCGGAAAGGAAAGCTGGTTTGCTGACGCGTGGCGGTAGGCTGCACCGTGGTGGCGGGGGGTGCGG	5	+	chr1:159121-159240
V01555.2_ebv_genome	probe_cstmEBV_0417_1328	GCTGCTCTGGGGTCTGCGCACCGAGACGGCACGCCAGGGCGGCTAGCAGCACGACCACGCTTAGCACCCTACGCCGAGTCATCTCTCATTTGGAGGTGCAGGTAGAGAAGGGCATATAGA	3	+	chr1:159241-159360
V01555.2_ebv_genome	probe_cstmEBV_0417_1329	TCCTTAAATACCCACCCCCTGCCCTTATACAGAAGAATTAGGGGGCGGTCAGAGTCGTACGTGAGGTAAAGCCCATCCGGGGGCAGGGCCTGGCCGGGGCTGACCGCGTCCGCCCGGCGC	4	+	chr1:159361-159480
V01555.2_ebv_genome	probe_cstmEBV_0417_133	CCCCGCGCCTGGCGCCTCCTCGGGGCCAGCCGCCGGGGTTGGTTCTGCCCCTCTCTCTGTCCTTCAGAGGAACCAGGGACCTCGGGCACCCCAGAGCCCCTCGGGCCCGCCTCCAGGCGC	16	+	chr1:15841-15960
V01555.2_ebv_genome	probe_cstmEBV_0417_1330	AGGATCAAGGACCGCCCCCAGGTCTTGTTGTAGAGGGACACGGTTAGGACGGCCTCGCGCAGCGCCCGGCACAGAATTTGCTGGCTAGATGCCAGTGAGCCCCCGGGTACGCTGTAGAAG	3	+	chr1:159481-159600
V01555.2_ebv_genome	probe_cstmEBV_0417_1331	CTGTTGAAGGAGGTCTCTATCCAGTCGCTCGGCTCGATGCCTGGCCATATCAGGGAAGTCAGGAATGCCTTCTGGTGGGGCAGCGTACCTGCGGCGTCACAGCAGCGAGCCAGGGCCACG	3	+	chr1:159601-159720
V01555.2_ebv_genome	probe_cstmEBV_0417_1332	TTGCTGGGTGGGGGAAAGAGCCCGCTCTCCTCCGCCAGGGGCCCCGTGATGAAGGTGTACAGGCTGTGCGTCAGCGCGTGCAGGTGCTCCGAGCTCAGGGTCTGGGTAAACAGGTGTGTT	4	+	chr1:159721-159840
V01555.2_ebv_genome	probe_cstmEBV_0417_1333	TTGATGTACTTGGAATTCTCAAAGGCGGCACCCTCGCCGGCGCGCCTGTCCTCCCAGGGACCCGAGACGAAGGCCCGTCTGTAGAGGAAGTGGTTGCGCATGCGGGCCAGCTCCCAGTAG	4	+	chr1:159841-159960
V01555.2_ebv_genome	probe_cstmEBV_0417_1334	ACCACGTCCCCCCAGACGCGCAGGCACAGGGTCTCGGTCAGGGTCTCGCTCTGTTGCGCCAGGCAGGACTGCAGCTTGGCCAGACCCTCGGTGGCCACCTGGCGCAGGTACTGCTCCTTG	5	+	chr1:159961-160080
V01555.2_ebv_genome	probe_cstmEBV_0417_1335	CGCTTGAGCGCGTCCGAGAGGGCGCCGGACGGGCCGGGCTCTCGTGCCCCAGCCGGCCGGGGCACCTCCGGGCTCTCCCGGGACGCCTCCTCCTCGCCTCGGCCCAACCGCTGCATGGCT	16	+	chr1:160081-160200
V01555.2_ebv_genome	probe_cstmEBV_0417_1336	CGGTTGAGCCGCGTGTACAGCTCGTTCCTCTTTTGCAGGATGGCCCGGTACTGGGGGTGCGCCGTGAAGGCGGCGGCGCAGTCCGCCTTCAGCGCCTCCACCGCGTCGCCCGAGGAGCTG	6	+	chr1:160201-160320
V01555.2_ebv_genome	probe_cstmEBV_0417_1337	TAGACCCCGCCGCAGAAGAGCCGCTCCGTGGCCCCGGGAGCCACGGCGTCAAACAGGTGAGTCAGCCTTGCCCCCGCCAGCGCCTCCTCGCAGGCCCCCCGCACCAGGGCCAGGCGACGC	16	+	chr1:160321-160440
V01555.2_ebv_genome	probe_cstmEBV_0417_1338	TCCCGGGCAAACAGGGCAGAGAGGCGGGAATGGCCGCCACCCTCCCCCTGCCCCGTTGCACCGATAGCATGGCCGCCAGAGTTCCAATAGAGGAGCTCCGAGAGCTCCGCCACCTCCGGG	5	+	chr1:160441-160560
V01555.2_ebv_genome	probe_cstmEBV_0417_1339	GGCACTGTCGAGAAGACGTTGTAGGTGTCCAGCGCTCTGGTCGCCCCCTCTGCCTCCGGCCGCCCCGGGCCCGGGACCGCGCCCTCCTCTGGGCCGCCCGGCCTCGCCTTCTCCTCAGCC	16	+	chr1:160561-160680
V01555.2_ebv_genome	probe_cstmEBV_0417_134	CCTCCTGGTCTCCGCTCCCCTCTGAGCCCCGTTAAACCCAAAGAATGTCTGAGGGGAGCCACCCTCGGGGCCCAGGCCCCAGAGTCCAGAGGTCAGGGGCACCTCAGGGTGCCTCCCCGG	5	+	chr1:15961-16080
V01555.2_ebv_genome	probe_cstmEBV_0417_1340	TCCAACAGGTGCCCGAGCCCCGCCTGGCGGACTTCATTCTCAAACAGTCCCGAGACCGGCTCCGGATTCACCGGCACCGCCAGGTGGTTACAGGAGACGTGGGTCCCCTCTGCCGTGGAA	4	+	chr1:160681-160800
V01555.2_ebv_genome	probe_cstmEBV_0417_1341	GGGTTGCCGTGGTTGGGCAGAACCATCAGCTCGCCCACACAGCGCCAGCAGGGCACAGAGGTGATGTAGAGGCGCGGGTCTGGGATGGGACTTACGCCCCGAAAGCGGCCCAGCAGATCC	5	+	chr1:160801-160920
V01555.2_ebv_genome	probe_cstmEBV_0417_1342	AGGGCCCGTTCCAGGCTCTCCAGCCCCATGGTGTGAGACATGCAATAAAACACGCTATTGATTCTCTTCATTAAAATCTCTATGTCATTTATTAGGCACAAACTTACATCGACTTTATGC	1	+	chr1:160921-161040
V01555.2_ebv_genome	probe_cstmEBV_0417_1343	CCCCCGTAAAACTCCACAGAGTACGCGACTGAGGGGGTACGGAGAGGCGGGACCCGGGTACCCTTTCTACCAGGGGCGAGCAGCGCGGCAGAGGCCTCTCTCGAGTTCTCTAGCAGGTGC	4	+	chr1:161041-161160
V01555.2_ebv_genome	probe_cstmEBV_0417_1344	ACCAGCTCCAGGGACAGGGCGCTGCATGCACGGTCATTCTGCCGTCTCAAACGGGGAAGGAGGATGGCCTCCAGCTCGGCCAGCAGGCCGGCGTTGCGCACCACCGCAGCCACGTCCAGA	5	+	chr1:161161-161280
V01555.2_ebv_genome	probe_cstmEBV_0417_1345	CTCCGGGGGTCCAGCCGGGTGCACACGCTCAGCTCAACCGCCAGGGCGTACACCTGGCTGTACGCCGCCGCCAGCAGCCCCGACATCGCCGCCCCAGGGGTCTCTAGACCTCGAGTCCGG	16	+	chr1:161281-161400
V01555.2_ebv_genome	probe_cstmEBV_0417_1346	GGAGAACGGTGGCCAGACGGCGCTTGCGTCTGCCCCCGGAGCCCTGCCCTCCTCCACCCAGCAGCAGCCCGGCCGAGGCCTGCGACGCGGTGCTGACCGGCTCGGCCACGCTGATAAAGT	16	+	chr1:161401-161520
V01555.2_ebv_genome	probe_cstmEBV_0417_1347	TGTCCTGGGCTGCCCCGGGCCCACCCCACACTCCCTCCAGAAAGTCCCGAGCGGCCTCCGCCGTCCACTCTATCCCGCTGGAGGCAATGGTCGCCAGGGTTTCTAGGACGCTGTCCGCCA	5	+	chr1:161521-161640
V01555.2_ebv_genome	probe_cstmEBV_0417_1348	GGACGGAGAAGCGGCCCAATAAGTACTCCGCGTCGTCCCTAGTCAGCGAGGCGCATGCCTCGCCCATGGCATCCACAAGGTTGCACACCACATCAAACACACAGTCTTCCTCCTGTTTTT	1	+	chr1:161641-161760
V01555.2_ebv_genome	probe_cstmEBV_0417_1349	GTGATATAATGGCCTCCAGGCCAGCCCTGATGTTCTCAATCTCATATGTGGTCGCGGCTTGGGTCCGGCGCTTCACGGTCAACCCTAGGGTGGGGGTGGCAAAGACAAACTTCTTCCGCA	1	+	chr1:161761-161880
V01555.2_ebv_genome	probe_cstmEBV_0417_135	GTCCCAGGCCAGCCGGAGGGACCCCGGCAGCCCGGGCGGCCCCAGAGGCCGGTTCCTCGCCCCTTCCCCGGGCTTCAGAGCCCAGGATGTCCCCCAGAAGGGACCCTAGGCGTCCCCTCT	16	+	chr1:16081-16200
V01555.2_ebv_genome	probe_cstmEBV_0417_1350	TGGAAGAGCCCCCGGCCTGCTTGCGCAGCCCAGCCCCGGGGGCCTGCAGCAGGTTCCTGTCCACGCCCCGGCCCATAAAGTATCCCAGGTTCCCGGCCTGGAATATCTGGTTGTTGCCGT	5	+	chr1:161881-162000
V01555.2_ebv_genome	probe_cstmEBV_0417_1351	TGACCCCCGTGTACTTGTTGATGGTCACTGGCAGCGTGACAACCGGACGGGCCTTGCAGACCTGGCTAAGACAGTCTGTGGCCGCGCAGACCACCGTGGTCGCAGTAAGGGAGGAGGTGG	3	+	chr1:162001-162120
V01555.2_ebv_genome	probe_cstmEBV_0417_1352	CCTCCGCGTAGGCCGCTGCCGACTCCACCGCCCGCGTGCCCAGTACGTGGGGGTAGTCACGGGCGGGCACCGACTGCGTCCTCGGCACCAGTCCCTGAATCAGGCTGATGTAGAACTGGG	6	+	chr1:162121-162240
V01555.2_ebv_genome	probe_cstmEBV_0417_1353	TCTGGCCGCACGCCTTCAGGATGGCGTTGTTGAGCCTCTGCTTGGCGTAAGTGACCAGGTTGCCAGGCACCACATCTATGACGTTGCTCTCTTCGTGGGCCCGGGAGCCCCCGTCCACAA	3	+	chr1:162241-162360
V01555.2_ebv_genome	probe_cstmEBV_0417_1354	AGAGGGCCAGGTCAGAGTACTCCTCCGCGCTGGCCCCGCTGGGGACAGGGACCGAGCGCCGCCTGGAAAAGTTGTGCCACAGGTACAGGCTTGAGAGCTTAGTGTCCGGGAATAGGGTCT	4	+	chr1:162361-162480
V01555.2_ebv_genome	probe_cstmEBV_0417_1355	TGTGGTAGGTGTTGAGGAATTTCATGTAGGGCCCGTTGATGATGTAGTTCTCCCTCCTGGTAGTGGACTTGATGAAGCTGTTCTGGAGGGCGGCATTCTCCCCCGTGAAGACCACCCTGT	1	+	chr1:162481-162600
V01555.2_ebv_genome	probe_cstmEBV_0417_1356	TCTTGATCTTGATGTTCCTGGGGCACAGCATCAGCACCTTGGACATGCGCACAGGCAGCCGCCGGCCGTACACCCGGCCCTGCAGGGCCGCGTCCAGGTCTGGCAGGTCGCAGGTGGGCT	5	+	chr1:162601-162720
V01555.2_ebv_genome	probe_cstmEBV_0417_1357	CCCCATGCACCACCTTGGCCTCCTTGGCCGTGAGGACCCCCTTGTCGATGGCCAGGCTCCTAAAGTTGGTGCACAGCGTCTGGTAGTGACCCTTTAGCCACTCTGGGGGGCTCTGGCCAA	3	+	chr1:162721-162840
V01555.2_ebv_genome	probe_cstmEBV_0417_1358	GCCCGGGGTTGTCATTCTCATAGCACATACAGATGGGCAGGGAGATGTCCTGCAGGATGGTCAGCAGTGAGCGGTAAAACAGCTGGGTGAAGATGGGGCAGGCGGGCTGCGCAAAGGGGT	2	+	chr1:162841-162960
V01555.2_ebv_genome	probe_cstmEBV_0417_1359	TGCACGAGTACTGCATCACGTGGTAGCAGCTCTTGACCAGGTCCTTGTAGGTGATGTTGTTCTTGGCCATGCTGTTCATAAACTGGACCACTTCGGCGTCCACCGCCGCATCCACGTCCT	1	+	chr1:162961-163080
V01555.2_ebv_genome	probe_cstmEBV_0417_136	CCTCCCCTCCAGGCCCGAGCCTCTCCCTCGCGGAGAGGGGCCTCTTTGGGCCCTCAAGTCCAGCCCCACCGAGACCCGAGTGGCCCGGATCCCCCCACCGGCCCTTCTCTCTGTCCCCCT	16	+	chr1:16201-16320
V01555.2_ebv_genome	probe_cstmEBV_0417_1360	TGAACATCTTGACAAAGTCACGCGGGCCATGGGGCTCCTTCTCTAGCTTTCCTTCAGCGTCTATGCCCAGCCGAGACAGCCGCTCCAGCAGGTTCTGGTTCAGCTGCCAGTAGGTGTAGC	1	+	chr1:163081-163200
V01555.2_ebv_genome	probe_cstmEBV_0417_1361	GGGGCTCGTCGTCCGGCCGCTGCCCGTCGTCCTCCTTATCGATGAAGTTGAGAAAGTTGCCCAAAAAGTCCGTCTCGTTGTAGGAGCCCGAGGCCCCCGAGATCACATAGGGGTCCCTCC	3	+	chr1:163201-163320
V01555.2_ebv_genome	probe_cstmEBV_0417_1362	GCTGCGTGGACATGACGGGGGGGAAGCGGTCCCTCAGCCTAAAGAAGAGCGTGTTCAGGCACACGGCCGGGGCCCGGCCCTCGCAGAGCGAGCACATGGGACTGGCGGCCGCCCCCGCCA	16	+	chr1:163321-163440
V01555.2_ebv_genome	probe_cstmEBV_0417_1363	CGTAGCTGCCCGTCTCCGGCACCGGGGTCAGAGAGCTCTTCTGTCCCTGGCAAAACTGCAGGTAGTAGGCATAGCGGGCAAGAAGGTTGGGCGAGAAGGAGGCCGCATAGACCAGGTGCT	3	+	chr1:163441-163560
V01555.2_ebv_genome	probe_cstmEBV_0417_1364	CCACAGCGTAGTTTCCCGGACCGTTGGTTCCGGTCACGTCTGGCCCACCCCAGCCCGAGAAGCAGGGTCGGCGGCAGGGGTCCCAGGTCCCCTCCTGCAGGGTCCCCAGGCCGTGGGTCA	16	+	chr1:163561-163680
V01555.2_ebv_genome	probe_cstmEBV_0417_1365	TGTAGAAACTGTTAAAGAGACTCTCCTTGCCCTGACCGGTTGACTTCGAGACCCCCGAGACGTAGAGGACGGAATTGGTGGCAAAGATCTGCGTGGACACGTGGGGGGCCAGGCTGGCAT	1	+	chr1:163681-163800
V01555.2_ebv_genome	probe_cstmEBV_0417_1366	TATATCGGTGTAACGCAGCCACACGGGCCTCTGGACCCTCACAGTCGGCAAACAGGGGCCACGAGTCGTAGTTGAGGCTGGCCGGGGTCTCGTGCGAGGCCTCCAGCATGGCGGGTGCGT	4	+	chr1:163801-163920
V01555.2_ebv_genome	probe_cstmEBV_0417_1367	AGCTCACCGCCAGCTCGCATGCCGCGCTGTCCACAATCATTAAGGCTCCCGAGTCCGGGTGACTGATGGTTGAGGCTGGGAACTCCTTGAGGGGGGCCACCTTGGCCACCTTGGCCTGGT	4	+	chr1:163921-164040
V01555.2_ebv_genome	probe_cstmEBV_0417_1368	CCTGCAGGCTCTGCTTCTCCAGCAGCTCCACCAGCTTGCCCACCCGTCGGACGCGCAGCGCCTGCGCCAGCCCGGTGTACAGCGCCTCGTGCATGCAGCGGCTGAGGTCCGAGTTGTAAA	5	+	chr1:164041-164160
V01555.2_ebv_genome	probe_cstmEBV_0417_1369	ACTGGCGGAGCTGGGGCACGCCCTCTGGGAACACCTCCTTGTCGTAGAGCGGGACCCTAACGCTCGCAGACTGCCCCACCGCTACCTCCTGTTTTAACGATGGAATGGCCACCAGGTTTC	3	+	chr1:164161-164280
V01555.2_ebv_genome	probe_cstmEBV_0417_137	GCTCCTCTCCAACCTTCGCTCCACCCTAGACCCCAGCTTCTGGCCTCCCCGGGTCCACCAGGCCAGCCGGAGGGACCCCGGCAGCCCGGGCGAGTCGCCTTCCCTCTCCCCTGGCCTCTC	16	+	chr1:16321-16440
V01555.2_ebv_genome	probe_cstmEBV_0417_1370	CGCTGTAGAGTCGCTCCTTGAAGGCCTCGGTTATTGCCACCGCCCCCAGGTAGGCAGAGGGATCTAGCCCTTCGGGGAAGAAGTCCCCCGGCTTGGAGCTTTCCCTCGGTAGGGCGCTGT	4	+	chr1:164281-164400
V01555.2_ebv_genome	probe_cstmEBV_0417_1371	AGGCGTCGTACCCAAACACCTCCCTGGTCTCGCCACAGAGGGCCTCGAGACCCGGCCCCTCAAAGATGGGGGGAACCATATGGGCATTGTGGAACACGTAGATGTCCCTGTGATAGGAGG	2	+	chr1:164401-164520
V01555.2_ebv_genome	probe_cstmEBV_0417_1372	TAGCGCGTAGGAGCCCGCAGTTGGGGTCGGGCCTCCTGTGCAGAGCCTTGACATTGATGCTGAAGCCCGGCTCCACGGTGATGCCGCAAAGGAGCGGCACCGTCAGGCACCTGTGGCCCG	5	+	chr1:164521-164640
V01555.2_ebv_genome	probe_cstmEBV_0417_1373	CGTAGCCGGTCCCCAGTGTGGCCACCTCCCTAAGAGGGTAGGTGGCCAGGGGGTAAAAGTAGATGTAGCCGCACGGACCCGGCTGGCTCTGGCTGCCCAGATTATCCTCGCTAGTCTGTG	3	+	chr1:164641-164760
V01555.2_ebv_genome	probe_cstmEBV_0417_1374	CACCCTGCATGATGCCCAAGGTATCGCCCCGGCCTCCCAGTCCCACATTAAATGTTACACTTTACTCATCACGCAACACCCACTGTTTATTCATTTACAAAGATTTCAGGAAGTCAGTCA	1	+	chr1:164761-164880
V01555.2_ebv_genome	probe_cstmEBV_0417_1375	GGCTGGCCAGGGCCCACGTCACGGGGAACTGACGTCTCAGCGATCTTGGCATGCCGCCCAGCCTCGCAAACCAGAGTCTGCGATAGAGGGCCAGGTAGTGGGCGATTGCCCCCAGCACGA	5	+	chr1:164881-165000
V01555.2_ebv_genome	probe_cstmEBV_0417_1376	AGGCGGCGCTCTTGTGGTCATCCAGGTAGTTTCGCACCGCAAACACCACTGTGTAGCACAGCACCACCCTGAGCCGCGACCAGTAGTCGTAGTGGTCGTTGTACACTGCGCGCAGGACGC	3	+	chr1:165001-165120
V01555.2_ebv_genome	probe_cstmEBV_0417_1377	TGATGATGAGCCGTACGTGCGTGTCTTTGCCCCCGATGTCGGCTGTCCTGCAGGCCAGCTCCGCGTACAGCTTCCTATCCTTCCTCAGGGAGGCCTTGATGAGCCGGCAGAGGACCAGGG	3	+	chr1:165121-165240
V01555.2_ebv_genome	probe_cstmEBV_0417_1378	CTGGCAAAGGCAGGTCTTTCTCATCCCGGGTGAACACCGCGTACATGGCCCTGAACATGAGGTAGCTGGACTCAGCCACCTTGTCGTCCGGCGGCGAGGGCGCGACCCACGCCTCGACCG	4	+	chr1:165241-165360
V01555.2_ebv_genome	probe_cstmEBV_0417_1379	GGGTCCTCACAAACACAGAATCTGTAGACTTGGCTGGCCTCATGGTCTCGTCAGGCCAGCTCACGGGCTTCAGGCTTATATGATAAAATGGGCGTGGCAGAATAGTATAAGACGCGAGGC	1	+	chr1:165361-165480
V01555.2_ebv_genome	probe_cstmEBV_0417_138	CTTCCCGCCTCCCACCCGAGCCCCCTCAGCTTGCCTCCCCACCGGGTCCATCAGGCCGGCCGGAGGGACCCCGGCGGCCCGGTGTCAGTCCCCCCTGCAGCCGCCCAGTCTCTGCCTCCA	16	+	chr1:16441-16560
V01555.2_ebv_genome	probe_cstmEBV_0417_1380	CTGGGTGAGGAGAGTCCAGAGCAATGGCCAGGTTCATCGCTCAGCTCCTCCTGTTGGCCTCCTGTGTGGCCGCCGGCCAGGCTGTCACCGCTTTCTTGGGTGAGCGAGTCACCCTGACCT	4	+	chr1:165481-165600
V01555.2_ebv_genome	probe_cstmEBV_0417_1381	CCTACTGGAGGAGGGTGAGCCTCGGTCCAGAGATTGAGGTCAGCTGGTTTAAACTGGGCCCAGGAGAGGAGCAGGTGCTTATTGGGCGCATGCACCACGATGTCATCTTTATAGAGTGGC	1	+	chr1:165601-165720
V01555.2_ebv_genome	probe_cstmEBV_0417_1382	CTTTCAGGGGCTTCTTTGATATCCACAGAAGTGCCAACACCTTCTTTTTAGTAGTCACCGCTGCCAACATCTCCCATGACGGCAACTACCTGTGCCGCATGAAACTGGGCGAGACCGAGG	1	+	chr1:165721-165840
V01555.2_ebv_genome	probe_cstmEBV_0417_1383	TCACCAAGCAGGAACACCTGAGCGTGGTGAAGCCTCTAACGCTGTCTGTCCACTCCGAAAGGTCTCAGTTCCCAGACTTCTCTGTCCTTACTGTGACATGCACCGTGAATGCATTTCCCC	1	+	chr1:165841-165960
V01555.2_ebv_genome	probe_cstmEBV_0417_1384	ATCCCCACGTCCAGTGGCTCATGCCCGAGGGCGTGGAGCCCGCACCAACTGCGGCAAATGGCGGTGTTATGAAGGAAAAGGATGGGAGCCTCTCTGTTGCTGTTGACCTGTCACTTCCCA	2	+	chr1:165961-166080
V01555.2_ebv_genome	probe_cstmEBV_0417_1385	AGCCCTGGCACCTGCCAGTGACCTGCGTTGGGAAAAATGACAAGGAGGAAGCCCACGGGGTTTATGTTTCTGGATACTTGTCGCAATAAACGCACTTGCCTATTTCACCTTGTTTTAGTG	1	+	chr1:166081-166200
V01555.2_ebv_genome	probe_cstmEBV_0417_1386	TGGCATTGGGGGGGTGGCATTGCGGGTGGATAGCCTCGCGACTCGTGGGAAAATGGGCGGAAGGGCACCGTGGGAAAATAGTTCCAGGTGACAGCAGCAGTGTGTGAAGATTGTCACAGC	2	+	chr1:166201-166320
V01555.2_ebv_genome	probe_cstmEBV_0417_1387	TGCTGGTTTGGAGAAAACGGGGGTGGGCGGTGATCAGGGAGAACAATTCCCCGGGGACACCTGCACGAGACCCCTGGGCTCTCAGGAACTCCGCCCAGGTCTTGCCAATTGGGGTGATCC	3	+	chr1:166321-166440
V01555.2_ebv_genome	probe_cstmEBV_0417_1388	TGTAGCGCCGCGGTTTCAGCATCACAGGTTATTTTGCCTGAAGCTTGCTGGGGCGTAAATCCCTCTCGCCTTGTTTCTCAGAGAGCATTTCAGGCCGGTTTTGCAGTCGCTGCTGCAGCT	1	+	chr1:166441-166560
V01555.2_ebv_genome	probe_cstmEBV_0417_1389	ATGGGGTCCCTAGAAATGGTGCCAATGGGCGCGGGTCCCCCTAGCCCCGGCGGGGATCCGGATGGGTACGATGGCGGAAACAACTCCCAATATCCATCTGCTTCTGGCTCTTCTGGGAAC	3	+	chr1:166561-166680
V01555.2_ebv_genome	probe_cstmEBV_0417_139	GGCAAGGGCGCCAGCTTTTCTCCCCCCAGCCTGAGGCCCAGTCTCCTGTGCACTGTCTGTAAAGTCCAGCCTCCCACGCCCGTCCACGGCTCCCGGGCCCAGCCTCGTCCACCCCTCCCC	6	+	chr1:16561-16680
V01555.2_ebv_genome	probe_cstmEBV_0417_1390	ACCCCCACCCCACCGAACGATGAGGAACGTGAATCTAATGAAGAGCCCCCACCGCCTTATGAGGACCCATATTGGGGCAATGGCGACCGTCACTCGGACTATCAACCACTAGGAACCCAA	1	+	chr1:166681-166800
V01555.2_ebv_genome	probe_cstmEBV_0417_1391	GATCAAAGTCTGTACTTGGGATTGCAACACGACGGGAATGACGGGCTCCCTCCCCCTCCCTACTCTCCACGGGATGACTCATCTCAACACATATACGAAGAAGCGGGCAGAGGAAGGTAA	1	+	chr1:166801-166920
V01555.2_ebv_genome	probe_cstmEBV_0417_1392	GAGTGCCATCTATCTGTACTTTTATTTATTGCATCACAAGTCACATCAATAATAAGGGCGCCATCTAGCGGGAGATGTTATCCACACCATCCCAATTCACATCTCAGGGACAACAGGTCA	1	+	chr1:166921-167040
V01555.2_ebv_genome	probe_cstmEBV_0417_1393	AAGTTCTTTGTTGACACCCCCAGCGCTGGCTCCAGGGGGTGGAAGCGTTGGATGCAGTCCTCCGCATCGGGGCGGACGCCTCCTCCCAACGCGTTTCTGCGGATCAGTCGCTGGCTGGTG	4	+	chr1:167041-167160
V01555.2_ebv_genome	probe_cstmEBV_0417_1394	GGCATCGGAGTCGGTGGGCGGTCCTCCACGGGGACACGCTCCTTCTTGGCCTTGTTCTTTGACCTTTTGGACATTCTTCTGAAGGAACGGCGGAGAGTAGCGTAGAATCCAGCCAGTGGT	1	+	chr1:167161-167280
V01555.2_ebv_genome	probe_cstmEBV_0417_1395	CTACCCGGTCGCATGGTGGCTTCTTAGATGAGGAGCAGGCATAAAAGTCCAAACAGGACACAGAGTACCACCAGGAGTAGTCTTAGTCTGCTGACGTCTGGGTCCTCGGGGCAGGGGTGG	1	+	chr1:167281-167400
V01555.2_ebv_genome	probe_cstmEBV_0417_1396	CTAGGCCTGGTCTCCGTAGAAGAGCCGGGCAGGCCGCAGGCAGAGGACTGCTGCTCTAGCAAAGCACGCTCCAGGACGTGTACCATCTCGAGAGTGAGGCACAGCTGTTTTCGTGGACTT	2	+	chr1:167401-167520
V01555.2_ebv_genome	probe_cstmEBV_0417_1397	TTATACAGTAAGGACAAGGAAAGAAGGCCAGAGGAATGTGGAAAGATGAGCGAGGACAGGTGTGGAGGTTTTGGGCTAGCTCTTAGTTTCTGGGTGTGAGAGAGGGATTAAAGTGCTTAT	1	+	chr1:167521-167640
V01555.2_ebv_genome	probe_cstmEBV_0417_1398	GCGCAAAGAATGTGTCAACAACAGGTGTTCCTGCCTCTGCTGGCATGAGTTAGGTGTGGCTTGGGCTGAATCCAAATGTGTATTGGCACAAGATGGAAAGCAAAGTTGCTGGAGTTACTG	1	+	chr1:167641-167760
V01555.2_ebv_genome	probe_cstmEBV_0417_1399	GGTGGGAGACAGGGATGTATGTGGTCCCCCGCTGGTATGCCAGTACCCTGTGGAAGTAAGGGGCCTCATCTGCCTGGTAGTTGTGTTGTGCAGAGGTCTGATGTGTGTAGGAGGGGTGGG	2	+	chr1:167761-167880
V01555.2_ebv_genome	probe_cstmEBV_0417_14	TTGGCTTTTGTAGGCTTTGCCCTCTTTGGGGTCATTAGATGCTGCCGCTACTGCTGCTACTACTGCCTTACACTGGAAAGTGAGGAGCGCCCACCGACCCCATATCGCAACACTGTATAA	1	+	chr1:1561-1680
V01555.2_ebv_genome	probe_cstmEBV_0417_140	ACGGTGGACAGGCCCTCTGTCCACCCGGGCCATCCCCGCCCCCCTGTGTCCACCCCAGTCCCGTCCAGGGGGGACTTTATGTGACCCTTGGGCCTGGCTCCCCATAGACTCCCATGTAAG	5	+	chr1:16681-16800
V01555.2_ebv_genome	probe_cstmEBV_0417_1400	TTCAACGCAGGGGCGTTGGTGGCGGAGTCTGGCAACGCCCGGGTCCTTGCTACCTGTGTGGTGTGTTAAGGGCTGGGTAAAGGTGTCTGCCAATTCTCGCATGTCCTCCTTTCCCCTTGT	2	+	chr1:167881-168000
V01555.2_ebv_genome	probe_cstmEBV_0417_1401	TTTGAAATAGAATATGAATGTGGCTTTTCAGCCTAGACAGACAGTGTGGCTAAGGGAGTGTGTGCCAGTTAAGGTGATTAGCTAAGGCATTCCCAGTAAATGGAGGGAGAGTCAGTCAGG	1	+	chr1:168001-168120
V01555.2_ebv_genome	probe_cstmEBV_0417_1402	CAAGCCTATGACATGGTAATGCCTAGAAGTAAAGAAAGGTTAGTCATAGTAGCTTAGCTGAACTGGGCCGTGGGGGTCGTCATCATCTCCACCGGAACCAGAAGAACCCAAAAGCAGCGT	1	+	chr1:168121-168240
V01555.2_ebv_genome	probe_cstmEBV_0417_1403	AGGAAGGTGTGGATCACCGCCGCCATGGCCGGAATCATGACTATGACCGCCGCCTCCGTCTGTCATCAAAGGCGGGCCCTGGTCACCTCCTTTGTTTTCAACCTCTTCCGTCAATTGTGG	1	+	chr1:168241-168360
V01555.2_ebv_genome	probe_cstmEBV_0417_1404	AGGGCCTCCATCATTTCCAGCAGAGTCGCTAGGGCTATGAGGCAGCGGGTCATGTGGGCCATTGTCATCAGTGTTGTCAGGGTCCTGTGGGCCATTGTCATCAGTGTTGTCAGGGTCCTG	1	+	chr1:168361-168480
V01555.2_ebv_genome	probe_cstmEBV_0417_1405	AGGCAGCGGGTCATGTGGGCCATTGTCATCAGTGTTGTCAGGGTCCTGTGGGCCATTGTCATCAGTGTTGTCAGGGTCCTGTGGGCCATTGTCAGGACCACCTCCAGGTGCGCCTAGGTT	2	+	chr1:168481-168600
V01555.2_ebv_genome	probe_cstmEBV_0417_1406	TTGAGAGCAGAGTGGGGGTCCGTCGCCGGCTCCACTCACGAGCAGGTGGTGTCTGCCCTCGTTGGAGTTAGAGTCAGATTCATGGCCAGAATCATCGGTAGCTTGTTGAGGGTGCGGGAG	2	+	chr1:168601-168720
V01555.2_ebv_genome	probe_cstmEBV_0417_1407	GGAGTCATCGTGGTGGTGTTCATCACTGTGTCGTTGTCCATGGTAATACATCCAGATTAAAATCGCCAGAAACAGGAGGAGCCAAAGGAGATCAACCAATAGAGTCCACCAGTTTTGTTG	1	+	chr1:168721-168840
V01555.2_ebv_genome	probe_cstmEBV_0417_1408	TAGATAGAGAGCAATAATGAGCAGGATGAGGTCTAGGAAGAAGGCTAGGAAGAAGGCCAAAAGCTGCCAGATGGTGGCACCAAGTCGCCAGAGCATCTCCAATAAGTAGATCCAGATACC	1	+	chr1:168841-168960
V01555.2_ebv_genome	probe_cstmEBV_0417_1409	TAAGACTGCGTTGAAAAAAGAGTGTTAGGGTTGGAAAAGTGGGGGTGTGGTAAATAATTCCTAGGGAATGTTAGATCTTACCAAGTAAGCACCCGAAGATGAACAGCACAATTCCAAGGA	1	+	chr1:168961-169080
V01555.2_ebv_genome	probe_cstmEBV_0417_141	CCTGCCTCGAGTAGGTGCCTCCAGAGCCCCTTTTGCCCCCCTGGCGGCCCAGCCCGACCCCCGGGCGCCCCCAAACTTTGTCCAGATGTCCAGGGGTCCCCGAGGGTGAGGCCCAGCCCC	16	+	chr1:16801-16920
V01555.2_ebv_genome	probe_cstmEBV_0417_1410	ACAATGCCTGTCCGTGCAAATTCCAGAGAGCGATGAGCAGGAGGGTGACTGGGGAAAGAGGAGAAAGTGCGTTAGAGAAGGAAGAGTAAGGGAAAGGGGGTGTGGGGCAAAGGGTGTAAT	1	+	chr1:169081-169200
V01555.2_ebv_genome	probe_cstmEBV_0417_1411	ACTTACTCATCAGTAGGAGTATACAAAGGGCTCCAAGTGGACAGAGAAGGTCTCTTCTGAAGATAAAGATGATCAAAATTATAATTATAAGCATGAGAGCAAAGGAATAGAGGACAAGGA	1	+	chr1:169201-169320
V01555.2_ebv_genome	probe_cstmEBV_0417_1412	GGGCTCCTCCAGTCCAGTCACTCATAACGATGTACAGCCAAAACAGTAGCGCCAAGAGGAGGAGAAGGAGAGCAAGGCCTAGGGAAGAGGAGAGGGGGGGTCCTCGAGGGGGCCGTCGCG	3	+	chr1:169321-169440
V01555.2_ebv_genome	probe_cstmEBV_0417_1413	GGCCCGGTGGGCCCCTCTCAAGGTCGTGTTCCATCCTCAGGGCAGTGTGTCAGGAGCAAGGCAGTTGAGGAAAGAAGGGGGCAGAGCAGTGTGAGAGGCTTATGTAGGGCGGCTACGTCA	3	+	chr1:169441-169560
V01555.2_ebv_genome	probe_cstmEBV_0417_1414	GAGTAACGCGTGTTTCTTGGGATGTAGGCCCGGGGGGATTTGCGGGGTCTGCCGGAGGCAGTACGGGTACAGATTTCCCGAAAGCGGCGGTGTGTGTGTGCATGTAAGCGTAGAAAGGGG	2	+	chr1:169561-169680
V01555.2_ebv_genome	probe_cstmEBV_0417_1415	AAGTAGAAAGCGTGTGTTTGTGTTAGAAAAGCGGGTCCCCGGGGGGCAAGCTGTGGGAATGCGGTGGCCAAGTGCAACAGGAAATGGAAAGGCAGTGCGGCAATCAGAAGGGGGAGTGCG	1	+	chr1:169681-169800
V01555.2_ebv_genome	probe_cstmEBV_0417_1416	TAGTGTTGTGGGAAGCGGCAGTGTAATCTGCACAAAGAGGCGCGGGGCGCGCAACGTTGGGAGGTCGTTGGCGGCAGGCGGGAGGCCGTGCTTTAGGGGGGTTCAGGTGAGGCAAGGCTG	4	+	chr1:169801-169920
V01555.2_ebv_genome	probe_cstmEBV_0417_1417	TGGGGTAACCGTAGGGGAGGCGGGTGAGGCGGCTAAGAGGGCTAAGGGTCGGCGGGTGACGAAGCAGCAGACGGCGGATATGGGAATTTCAGAATGAGGTGGCGGATTCAGGCGAAAAGG	3	+	chr1:169921-170040
V01555.2_ebv_genome	probe_cstmEBV_0417_1418	GTGTGGGCTGTGCGAGTGTCATGAGGCAGGCGCGGAAAGTCGCTGCGGCTTGCTGGGGCATGGGGGGCCGCGCATTCCTGGAAAAAGTGGAGGGGGCGTGGCCTTCCCCCGCGGCCCCCC	16	+	chr1:170041-170160
V01555.2_ebv_genome	probe_cstmEBV_0417_1419	AGCCCCCCCGCACAGAGCGGCGCTACGGCGGGCGGGCGGCGGGGGGTCGGGGTCCGCGGGCTCCGGGGGCTGCGGGCGGTGGATGGCGGCGGACGTTCCGGGGATCGGGGGGGTCGGGGG	16	+	chr1:170161-170280
V01555.2_ebv_genome	probe_cstmEBV_0417_142	CTCCCGCCCCTGTCCACTGCCCCGGTCCCCCCAGAAGCCCCCAAAAGTAGAGGCTCAGGCCATGCGCGCCCTGTCACCAGGCCTGCCAAAGAGCCAGATCTAAGGCCGGGAGAGGCAGCC	5	+	chr1:16921-17040
V01555.2_ebv_genome	probe_cstmEBV_0417_1420	GCGCCGCGCGGGCGCAGCCATGCGTGACCGTGATGAGGGGGCAGGGTCGCAGGGGGTGTGTCTGGTGGGGGCGGGAGCGGGGGGCGGCGCGGGAGCCTGCACGCCGTTGGAGGGTAGAAT	16	+	chr1:170281-170400
V01555.2_ebv_genome	probe_cstmEBV_0417_1421	GACAGGGGGCGGGGACAGAGAGGCGGTCGCGCCCCCGGCCGCGCCAGCCAAGCCCCCAAGGGGGGCGGGGAGCGGGCAATGGAGCGTGACGAAGGGCCCCAGGGCTGACCCCGGCAAACG	16	+	chr1:170401-170520
V01555.2_ebv_genome	probe_cstmEBV_0417_1422	TGACCCGGGGCTCCGGGGTGACCCAGCCAAGCGTGACCAAGGGGCCCGTGGGTGACACAGGCAACCCTGACAAAGGCCCCCCAGGAAAGACCCCCGGGGGGCATCGGGGGGTGGGGCATG	16	+	chr1:170521-170640
V01555.2_ebv_genome	probe_cstmEBV_0417_1423	GGGGGCCGCGCATTCCTGGAAAAAGTGGAGGGGGCGTGGCCTTCCCCCGCGGCCCCCCAGCCCCCCCGCACAGAGCGGCGCTACGGCGGGCGGGCGGCGGGGGGTCGGGGTCCGCGGGCT	16	+	chr1:170641-170760
V01555.2_ebv_genome	probe_cstmEBV_0417_1424	CCGGGGGCTGCGGGCGGTGGATGGCGGCGGACGTTCCGGGGATCGGGGGGGTCGGGGGGCGCCGCGCGGGCGCAGCCATGCGTGACCGTGATGAGGGGGCAGGGTCGCAGGGGGTGTGTC	16	+	chr1:170761-170880
V01555.2_ebv_genome	probe_cstmEBV_0417_1425	TGGTGGGGGCGGGAGCGGGGGGCGGCGCGGGAGCCTGCACGCCGTTGGAGGGTAGAATGACAGGGGGCGGGGACAGAGAGGCGGTCGCGCCCCCGGCCGCGCCAGCCAAGCCCCCAAGGG	16	+	chr1:170881-171000
V01555.2_ebv_genome	probe_cstmEBV_0417_1426	GGGCGGGGAGCGGGCAATGGAGCGTGACGAAGGGCCCCAGGGCTGACCCCGGCAAACGTGACCCGGGGCTCCGGGGTGACCCAGCCAAGCGTGACCAAGGGGCCCGTGGGTGACACAGGC	16	+	chr1:171001-171120
V01555.2_ebv_genome	probe_cstmEBV_0417_1427	AACCCTGACAAAGGCCCCCCAGGAAAGACCCCCGTGGGGCATGGGGGGCCGCGCATTCCTGGAAAAAGTGGAGGGGGCGTGGCCTTCCCCCGCGGCCCCCCAGCCCCCCCGCACAGAGCG	16	+	chr1:171121-171240
V01555.2_ebv_genome	probe_cstmEBV_0417_1428	GCGCTACGGCGGGCGGGCGGCGGGGGGTCGGGGTCCGCGGGCTCCGGGGGCTGCGGGCGGTGGATGGCGGCGGACGTTCCGGGGATCGGGGGGGTCGGGGGGCGCCGCGCGGGCGCAGCC	16	+	chr1:171241-171360
V01555.2_ebv_genome	probe_cstmEBV_0417_1429	ATGCGTGACCGTGATGAGGGGGCAGGGTCGCAGGGGGTGTGTCTGGTGGGGGCGGGAGCGGGGGGCGGCGCGGGAGCCTGCACGCCGTTGGAGGGTAGAATGACAGGGGGCGGGGACAGA	16	+	chr1:171361-171480
V01555.2_ebv_genome	probe_cstmEBV_0417_143	CCAAAGCGGGTGCAGTAACAGGTAATCTCTGGTAGTGATTTGGACCCGAAATCTGACACTTTAGAGCTCTGGAGGACTTTAAAACTCTAAAAATCAAAACTTTAGAGGCGAATGGGCGCC	1	+	chr1:17041-17160
V01555.2_ebv_genome	probe_cstmEBV_0417_1430	GAGGCGGTCGCGCCCCCGGCCGCGCCAGCCAAGCCCCCAAGGGGGGCGGGGAGCGGGCAATGGAGCGTGACGAAGGGCCCCAGGGCTGACCCCGGCAAACGTGACCCGGGGCTCCGGGGT	16	+	chr1:171481-171600
V01555.2_ebv_genome	probe_cstmEBV_0417_1431	GACCCAGCCAAGCGTGACCAAGGGGCCCGTGGGTGACACAGGCAACCCTGACAAAGGCCCCCCAGGAAAGACCCCCGGGGGGCATCGGGGGGTGGGGCATGGGGGGCCGCGCATTCCTGG	16	+	chr1:171601-171720
V01555.2_ebv_genome	probe_cstmEBV_0417_1432	AAAAAGTGGAGGGGGCGTGGCCTTCCCCCGCGGCCCCCCAGCCCCCCCGCACAGAGCGGCGCTACGGCGGGCGGGCGGCGGGGGGTCGGGGTCCGCGGGCTCCGGGGGCTGCGGGCGGTG	16	+	chr1:171721-171840
V01555.2_ebv_genome	probe_cstmEBV_0417_1433	GATGGCGGCGGACGTTCCGGGGATCGGGGGGGTCGGGGGGCGCCGCGCGGGCGCAGCCATGCGTGACCGTGATGAGGGGGCAGGGTCGCAGGGGGTGTGTCTGGTGGGGGCGGGAGCGGG	16	+	chr1:171841-171960
V01555.2_ebv_genome	probe_cstmEBV_0417_1434	GGGCGGCGCGGGAGCCTGCACGCCGTTGGAGGGTAGAATGACAGGGGGCGGGGACAGAGAGGCGGTCGCGCCCCCGGCCGCGCCAGCCAAGCCCCCAAGGGGGGCGGGGAGCGGGCAATG	16	+	chr1:171961-172080
V01555.2_ebv_genome	probe_cstmEBV_0417_1435	GAGCGTGACGAAGGGCCCCAGGGCTGACCCCGGCAAACGTGACCCGGGGCTCCGGGGTGACCCAGCCAAGCGTGACCAAGGGGCCCGTGGGTGACACAGGCAACCCTGACAAAGGCCCCC	16	+	chr1:172081-172200
V01555.2_ebv_genome	probe_cstmEBV_0417_1436	GGCCCGTGGGTGACACAGGCAACCCTGACAAAGGCCCCCCAGGAAAGACCCCCGGGGGGCATCGGGGGGGGTGTTGGCGGGGGCATGGGGGGGTCGGATTTCGCCCTTATTGCCCTGTTT	5	+	chr1:172162-172281
V01555.2_ebv_genome	probe_cstmEBV_0417_144	ATTTTGTCCCCACGCGCGCATAATGGCGGACCTAGGCCTAAAACCCCCAGGAAGCGGGTCTATGGTTGGCTGCGCTGCTGCTATCTTTAGAGGGGAAAAGAGGAATAAGCCCCCAGACAG	1	+	chr1:17161-17280
V01555.2_ebv_genome	probe_cstmEBV_0417_145	GGGAGTGGGCTTGTTTGTGACTTCACCAAAGGTCAGGGCCCAAGGGGGTTCGCGTTGCTAGGCCACCTTCTCAGTCCAGCGCGTTTACGTAAGCCAGACAGCAGCCAATTGTCAGTTCTA	1	+	chr1:17281-17400
V01555.2_ebv_genome	probe_cstmEBV_0417_146	GGGAGGGGGACCACTGCCCCTGGTATAAAGTGGTCCTGCAGCTATTTCTGGTCGCATCAGAGCGCCAGGAGTCCACACAAATGTAAGAGGGGGTCTTCTACCTCTCCCTAGCCCTCCGCC	2	+	chr1:17401-17520
V01555.2_ebv_genome	probe_cstmEBV_0417_147	CCCTCCAAGGACTCGGGCCCAGTTTCTAACTTTTCCCCTTCCCTCCCTCGTCTTGCCCTGCGCCCGGGGCCACCTTCATCACCGTCGCTGACTCCGCCATCCAAGCCTAGGGGAGACCGA	4	+	chr1:17521-17640
V01555.2_ebv_genome	probe_cstmEBV_0417_148	AGTGAAGGCCCTGGACCAACCCGGCCCGGGCCCCCCGGTATCGGGCCAGAGGTAAGTGGACTTTAATTTTTTCTGCTAAGCCCAACACTCCACCACACCCAGGCACACACTACACACACC	2	+	chr1:17641-17760
V01555.2_ebv_genome	probe_cstmEBV_0417_149	CACCCGTCTCAGGGTCCCCTCGGACAGCTCCTAAGAAGGCACCGGTCGCCCAGTCCTACCAGAGGGGGCCAAGAACCCAGACGAGTCCGTAGAAGGGTCCTCGTCCAGCAAGAAGAGGAG	4	+	chr1:17761-17880
V01555.2_ebv_genome	probe_cstmEBV_0417_15	AGGTAAGTATTATTAAATTTTAGAGACACTATCACGTGTAACTTGACGTGCAAGGATGGAAGAGAGGGGCAGGGAAACGCAAATGCCGGTTGCCCGGTATGGGGGCCCGTTTATTATGGT	1	+	chr1:1681-1800
V01555.2_ebv_genome	probe_cstmEBV_0417_150	GTGGTAAGCGGTTCACCTTCAGGGGTAAGTAACCTGACCTCTCCAGGGCTCACATAAAGGGAGGCTTAGTATACATGCTTCTTGCTTTTCACAGGAACCTGGGGGCTAGTCTGGGTGGGA	1	+	chr1:17881-18000
V01555.2_ebv_genome	probe_cstmEBV_0417_151	TTAGGCTGCCTCAAGTTGCATCAGCCAGGGCTTCATGCCCTCCTCAGTTCCCTAGTCCCCGGGCTTCAGGCCCCCTCCGTCCCCGTCCTCCAGAGACCCGGGCTTCAGGCCCTGCCTCTC	5	+	chr1:18001-18120
V01555.2_ebv_genome	probe_cstmEBV_0417_152	CTGTTACCCTTTTAGAACCACAGCCTGGACACATGTGCCAGACGCCTTGGCCTCTAAGGCCCTCGGGTCCCCCTGGACCCCGGCCTCAGCAACCCTGCTGCTCCCCTCCTGCCACCCCAG	4	+	chr1:18121-18240
V01555.2_ebv_genome	probe_cstmEBV_0417_153	CCTCCCCCCCTCCCCGTCCCCCTTCGCTCCTGATCCTCCCCCGGTCCCCAGTAGGGCCGCCTGCCCCCCTGCACCCAGTACCTGCCCCTCTTGGCCACGCACCCCGGGCCAGGCCACCTT	16	+	chr1:18241-18360
V01555.2_ebv_genome	probe_cstmEBV_0417_154	AGACCCGGCCAAGCCCCATCCCTGAAGACCCAGCGGCCATTCTCTCTGGTAACGAGCAGAGAAGAAGTAGAGGCCCGCGGCCATTGGGCCCAGATTGAGAGACCAGTCCAGGGGCCCGAG	4	+	chr1:18361-18480
V01555.2_ebv_genome	probe_cstmEBV_0417_155	GTTGGAGCCAGCGGGCACCCGAGGTCCCAGCACCCGGTCCCTCCGGGGGGCAGAGACAGGCAGGGCCCCCCGGCAGCTGGCCCCGAGGAGGCGCCCGGAGTGGGGCCGGTCGGCTGGGCT	16	+	chr1:18481-18600
V01555.2_ebv_genome	probe_cstmEBV_0417_156	GGCCGAGCCCGGGTCTGGGAGGTCTGGGGTGGCGAGCCTGCTGTCTCAGGAGGGGCCTGGCTCCGCCGGGTGGCCCTGGGGTAAGTCTGGGAGGCAGAGGGTCGGCCTAGGCCCGGGGAA	16	+	chr1:18601-18720
V01555.2_ebv_genome	probe_cstmEBV_0417_157	GTGGAGGGGGATCGCCCGGGTCTCTGTTGGCAGAGTCCGGGCGATCCTCTGAGACCCTCCGGGCCCGGACGGTCGCCCTCAGCCCCCCAGACAGACCCCAGGGTCTCCAGGCAGGGTCCG	16	+	chr1:18721-18840
V01555.2_ebv_genome	probe_cstmEBV_0417_158	GCATCTTCAGGGGCAGCAGGCTCACCACCACAGGCCCCCCAGACCCGGGTCTCGGCCAGCCGAGCCGACCGGCCCCGCGCCTGGCGCCTCCTCGGGGCCAGCCGCCGGGGTTGGTTCTGC	16	+	chr1:18841-18960
V01555.2_ebv_genome	probe_cstmEBV_0417_159	CCCTCTCTCTGTCCTTCAGAGGAACCAGGGACCTCGGGCACCCCAGAGCCCCTCGGGCCCGCCTCCAGGCGCCCTCCTGGTCTCCGCTCCCCTCTGAGCCCCGTTAAACCCAAAGAATGT	5	+	chr1:18961-19080
V01555.2_ebv_genome	probe_cstmEBV_0417_16	AAGGCTCTTCGGGCAAGATGGAGAGGCAAACATACAGGAGGAAAGGCTATATGAGCTACTCTCTGACCCACGCTCCGCGCTCGGCCTAGACCCGGGGCCCCTGATTGCTGAGAACCTGCT	2	+	chr1:1801-1920
V01555.2_ebv_genome	probe_cstmEBV_0417_160	CTGAGGGGAGCCACCCTCGGGGCCCAGGCCCCAGAGTCCAGAGGTCAGGGGCACCTCAGGGTGCCTCCCCGGGTCCCAGGCCAGCCGGAGGGACCCCGGCAGCCCGGGCGGCCCCAGAGG	16	+	chr1:19081-19200
V01555.2_ebv_genome	probe_cstmEBV_0417_161	CCGGTTCCTCGCCCCTTCCCCGGGCTTCAGAGCCCAGGATGTCCCCCAGAAGGGACCCTAGGCGTCCCCTCTCCTCCCCTCCAGGCCCGAGCCTCTCCCTCGCGGAGAGGGGCCTCTTTG	16	+	chr1:19201-19320
V01555.2_ebv_genome	probe_cstmEBV_0417_162	GGCCCTCAAGTCCAGCCCCACCGAGACCCGAGTGGCCCGGATCCCCCCACCGGCCCTTCTCTCTGTCCCCCTGCTCCTCTCCAACCTTCGCTCCACCCTAGACCCCAGCTTCTGGCCTCC	6	+	chr1:19321-19440
V01555.2_ebv_genome	probe_cstmEBV_0417_163	CCGGGTCCACCAGGCCAGCCGGAGGGACCCCGGCAGCCCGGGCGAGTCGCCTTCCCTCTCCCCTGGCCTCTCCTTCCCGCCTCCCACCCGAGCCCCCTCAGCTTGCCTCCCCACCGGGTC	16	+	chr1:19441-19560
V01555.2_ebv_genome	probe_cstmEBV_0417_164	CATCAGGCCGGCCGGAGGGACCCCGGCGGCCCGGTGTCAGTCCCCCCTGCAGCCGCCCAGTCTCTGCCTCCAGGCAAGGGCGCCAGCTTTTCTCCCCCCAGCCTGAGGCCCAGTCTCCTG	16	+	chr1:19561-19680
V01555.2_ebv_genome	probe_cstmEBV_0417_165	TGCACTGTCTGTAAAGTCCAGCCTCCCACGCCCGTCCACGGCTCCCGGGCCCAGCCTCGTCCACCCCTCCCCACGGTGGACAGGCCCTCTGTCCACCCGGGCCATCCCCGCCCCCCTGTG	16	+	chr1:19681-19800
V01555.2_ebv_genome	probe_cstmEBV_0417_166	TCCACCCCAGTCCCGTCCAGGGGGGACTTTATGTGACCCTTGGGCCTGGCTCCCCATAGACTCCCATGTAAGCCTGCCTCGAGTAGGTGCCTCCAGAGCCCCTTTTGCCCCCCTGGCGGC	4	+	chr1:19801-19920
V01555.2_ebv_genome	probe_cstmEBV_0417_167	CCAGCCCGACCCCCGGGCGCCCCCAAACTTTGTCCAGATGTCCAGGGGTCCCCGAGGGTGAGGCCCAGCCCCCTCCCGCCCCTGTCCACTGCCCCGGTCCCCCCAGAAGCCCCCAAAAGT	16	+	chr1:19921-20040
V01555.2_ebv_genome	probe_cstmEBV_0417_168	AGAGGCTCAGGCCATGCGCGCCCTGTCACCAGGCCTGCCAAAGAGCCAGATCTAAGGCCGGGAGAGGCAGCCCCAAAGCGGGTGCAGTAACAGGTAATCTCTGGTAGTGATTTGGACCCG	3	+	chr1:20041-20160
V01555.2_ebv_genome	probe_cstmEBV_0417_169	AAATCTGACACTTTAGAGCTCTGGAGGACTTTAAAACTCTAAAAATCAAAACTTTAGAGGCGAATGGGCGCCATTTTGTCCCCACGCGCGCATAATGGCGGACCTAGGCCTAAAACCCCC	1	+	chr1:20161-20280
V01555.2_ebv_genome	probe_cstmEBV_0417_17	GCTAGTGGCGCTGCGTGGCACCAACAACGATCCCAGGCCTCAGCGTCAGGAGAGGGCCAGAGAACTGGCCCTCGTTGGCATTCTACTAGGAAACGGCGAGCAGGGTGAACACTTGGGCAC	3	+	chr1:1921-2040
V01555.2_ebv_genome	probe_cstmEBV_0417_170	AGGAAGCGGGTCTATGGTTGGCTGCGCTGCTGCTATCTTTAGAGGGGAAAAGAGGAATAAGCCCCCAGACAGGGGAGTGGGCTTGTTTGTGACTTCACCAAAGGTCAGGGCCCAAGGGGG	1	+	chr1:20281-20400
V01555.2_ebv_genome	probe_cstmEBV_0417_171	TTCGCGTTGCTAGGCCACCTTCTCAGTCCAGCGCGTTTACGTAAGCCAGACAGCAGCCAATTGTCAGTTCTAGGGAGGGGGACCACTGCCCCTGGTATAAAGTGGTCCTGCAGCTATTTC	1	+	chr1:20401-20520
V01555.2_ebv_genome	probe_cstmEBV_0417_172	TGGTCGCATCAGAGCGCCAGGAGTCCACACAAATGTAAGAGGGGGTCTTCTACCTCTCCCTAGCCCTCCGCCCCCTCCAAGGACTCGGGCCCAGTTTCTAACTTTTCCCCTTCCCTCCCT	2	+	chr1:20521-20640
V01555.2_ebv_genome	probe_cstmEBV_0417_173	CGTCTTGCCCTGCGCCCGGGGCCACCTTCATCACCGTCGCTGACTCCGCCATCCAAGCCTAGGGGAGACCGAAGTGAAGGCCCTGGACCAACCCGGCCCGGGCCCCCCGGTATCGGGCCA	16	+	chr1:20641-20760
V01555.2_ebv_genome	probe_cstmEBV_0417_174	GAGGTAAGTGGACTTTAATTTTTTCTGCTAAGCCCAACACTCCACCACACCCAGGCACACACTACACACACCCACCCGTCTCAGGGTCCCCTCGGACAGCTCCTAAGAAGGCACCGGTCG	1	+	chr1:20761-20880
V01555.2_ebv_genome	probe_cstmEBV_0417_175	CCCAGTCCTACCAGAGGGGGCCAAGAACCCAGACGAGTCCGTAGAAGGGTCCTCGTCCAGCAAGAAGAGGAGGTGGTAAGCGGTTCACCTTCAGGGGTAAGTAACCTGACCTCTCCAGGG	2	+	chr1:20881-21000
V01555.2_ebv_genome	probe_cstmEBV_0417_176	CTCACATAAAGGGAGGCTTAGTATACATGCTTCTTGCTTTTCACAGGAACCTGGGGGCTAGTCTGGGTGGGATTAGGCTGCCTCAAGTTGCATCAGCCAGGGCTTCATGCCCTCCTCAGT	1	+	chr1:21001-21120
V01555.2_ebv_genome	probe_cstmEBV_0417_177	TCCCTAGTCCCCGGGCTTCAGGCCCCCTCCGTCCCCGTCCTCCAGAGACCCGGGCTTCAGGCCCTGCCTCTCCTGTTACCCTTTTAGAACCACAGCCTGGACACATGTGCCAGACGCCTT	4	+	chr1:21121-21240
V01555.2_ebv_genome	probe_cstmEBV_0417_178	GGCCTCTAAGGCCCTCGGGTCCCCCTGGACCCCGGCCTCAGCAACCCTGCTGCTCCCCTCCTGCCACCCCAGCCTCCCCCCCTCCCCGTCCCCCTTCGCTCCTGATCCTCCCCCGGTCCC	16	+	chr1:21241-21360
V01555.2_ebv_genome	probe_cstmEBV_0417_179	CAGTAGGGCCGCCTGCCCCCCTGCACCCAGTACCTGCCCCTCTTGGCCACGCACCCCGGGCCAGGCCACCTTAGACCCGGCCAAGCCCCATCCCTGAAGACCCAGCGGCCATTCTCTCTG	6	+	chr1:21361-21480
V01555.2_ebv_genome	probe_cstmEBV_0417_18	GGAGAGTGCCCTGGAGGCCTCAGGCAACAACTATGTGTATGCCTACGGACCAGACTGGATGGCAAGGCCTTCCACATGGTCCGCGGAAATCCAGCAATTCCTGCGACTCCTGGGCGCCAC	2	+	chr1:2041-2160
V01555.2_ebv_genome	probe_cstmEBV_0417_180	GTAACGAGCAGAGAAGAAGTAGAGGCCCGCGGCCATTGGGCCCAGATTGAGAGACCAGTCCAGGGGCCCGAGGTTGGAGCCAGCGGGCACCCGAGGTCCCAGCACCCGGTCCCTCCGGGG	5	+	chr1:21481-21600
V01555.2_ebv_genome	probe_cstmEBV_0417_181	GGCAGAGACAGGCAGGGCCCCCCGGCAGCTGGCCCCGAGGAGGCGCCCGGAGTGGGGCCGGTCGGCTGGGCTGGCCGAGCCCGGGTCTGGGAGGTCTGGGGTGGCGAGCCTGCTGTCTCA	16	+	chr1:21601-21720
V01555.2_ebv_genome	probe_cstmEBV_0417_182	GGAGGGGCCTGGCTCCGCCGGGTGGCCCTGGGGTAAGTCTGGGAGGCAGAGGGTCGGCCTAGGCCCGGGGAAGTGGAGGGGGATCGCCCGGGTCTCTGTTGGCAGAGTCCGGGCGATCCT	16	+	chr1:21721-21840
V01555.2_ebv_genome	probe_cstmEBV_0417_183	CTGAGACCCTCCGGGCCCGGACGGTCGCCCTCAGCCCCCCAGACAGACCCCAGGGTCTCCAGGCAGGGTCCGGCATCTTCAGGGGCAGCAGGCTCACCACCACAGGCCCCCCAGACCCGG	16	+	chr1:21841-21960
V01555.2_ebv_genome	probe_cstmEBV_0417_184	GTCTCGGCCAGCCGAGCCGACCGGCCCCGCGCCTGGCGCCTCCTCGGGGCCAGCCGCCGGGGTTGGTTCTGCCCCTCTCTCTGTCCTTCAGAGGAACCAGGGACCTCGGGCACCCCAGAG	16	+	chr1:21961-22080
V01555.2_ebv_genome	probe_cstmEBV_0417_185	CCCCTCGGGCCCGCCTCCAGGCGCCCTCCTGGTCTCCGCTCCCCTCTGAGCCCCGTTAAACCCAAAGAATGTCTGAGGGGAGCCACCCTCGGGGCCCAGGCCCCAGAGTCCAGAGGTCAG	6	+	chr1:22081-22200
V01555.2_ebv_genome	probe_cstmEBV_0417_186	GGGCACCTCAGGGTGCCTCCCCGGGTCCCAGGCCAGCCGGAGGGACCCCGGCAGCCCGGGCGGCCCCAGAGGCCGGTTCCTCGCCCCTTCCCCGGGCTTCAGAGCCCAGGATGTCCCCCA	16	+	chr1:22201-22320
V01555.2_ebv_genome	probe_cstmEBV_0417_187	GAAGGGACCCTAGGCGTCCCCTCTCCTCCCCTCCAGGCCCGAGCCTCTCCCTCGCGGAGAGGGGCCTCTTTGGGCCCTCAAGTCCAGCCCCACCGAGACCCGAGTGGCCCGGATCCCCCC	16	+	chr1:22321-22440
V01555.2_ebv_genome	probe_cstmEBV_0417_188	ACCGGCCCTTCTCTCTGTCCCCCTGCTCCTCTCCAACCTTCGCTCCACCCTAGACCCCAGCTTCTGGCCTCCCCGGGTCCACCAGGCCAGCCGGAGGGACCCCGGCAGCCCGGGCGAGTC	16	+	chr1:22441-22560
V01555.2_ebv_genome	probe_cstmEBV_0417_189	GCCTTCCCTCTCCCCTGGCCTCTCCTTCCCGCCTCCCACCCGAGCCCCCTCAGCTTGCCTCCCCACCGGGTCCATCAGGCCGGCCGGAGGGACCCCGGCGGCCCGGTGTCAGTCCCCCCT	16	+	chr1:22561-22680
V01555.2_ebv_genome	probe_cstmEBV_0417_19	GTACGTGCTTCGCGTGGAGATGGGCAGGCAGTTTGGCTTCGAGGTGCATAGAAGCCGGCCCTCCTTCCGTCAGTTCCAGGCCATCAATCACCTTGTCCTGTTTGACAACGCCCTTCGCAA	1	+	chr1:2161-2280
V01555.2_ebv_genome	probe_cstmEBV_0417_190	GCAGCCGCCCAGTCTCTGCCTCCAGGCAAGGGCGCCAGCTTTTCTCCCCCCAGCCTGAGGCCCAGTCTCCTGTGCACTGTCTGTAAAGTCCAGCCTCCCACGCCCGTCCACGGCTCCCGG	5	+	chr1:22681-22800
V01555.2_ebv_genome	probe_cstmEBV_0417_191	GCCCAGCCTCGTCCACCCCTCCCCACGGTGGACAGGCCCTCTGTCCACCCGGGCCATCCCCGCCCCCCTGTGTCCACCCCAGTCCCGTCCAGGGGGGACTTTATGTGACCCTTGGGCCTG	16	+	chr1:22801-22920
V01555.2_ebv_genome	probe_cstmEBV_0417_192	GCTCCCCATAGACTCCCATGTAAGCCTGCCTCGAGTAGGTGCCTCCAGAGCCCCTTTTGCCCCCCTGGCGGCCCAGCCCGACCCCCGGGCGCCCCCAAACTTTGTCCAGATGTCCAGGGG	5	+	chr1:22921-23040
V01555.2_ebv_genome	probe_cstmEBV_0417_193	TCCCCGAGGGTGAGGCCCAGCCCCCTCCCGCCCCTGTCCACTGCCCCGGTCCCCCCAGAAGCCCCCAAAAGTAGAGGCTCAGGCCATGCGCGCCCTGTCACCAGGCCTGCCAAAGAGCCA	16	+	chr1:23041-23160
V01555.2_ebv_genome	probe_cstmEBV_0417_194	GATCTAAGGCCGGGAGAGGCAGCCCCAAAGCGGGTGCAGTAACAGGTAATCTCTGGTAGTGATTTGGACCCGAAATCTGACACTTTAGAGCTCTGGAGGACTTTAAAACTCTAAAAATCA	1	+	chr1:23161-23280
V01555.2_ebv_genome	probe_cstmEBV_0417_195	AAACTTTAGAGGCGAATGGGCGCCATTTTGTCCCCACGCGCGCATAATGGCGGACCTAGGCCTAAAACCCCCAGGAAGCGGGTCTATGGTTGGCTGCGCTGCTGCTATCTTTAGAGGGGA	1	+	chr1:23281-23400
V01555.2_ebv_genome	probe_cstmEBV_0417_196	AAAGAGGAATAAGCCCCCAGACAGGGGAGTGGGCTTGTTTGTGACTTCACCAAAGGTCAGGGCCCAAGGGGGTTCGCGTTGCTAGGCCACCTTCTCAGTCCAGCGCGTTTACGTAAGCCA	1	+	chr1:23401-23520
V01555.2_ebv_genome	probe_cstmEBV_0417_197	GACAGCAGCCAATTGTCAGTTCTAGGGAGGGGGACCACTGCCCCTGGTATAAAGTGGTCCTGCAGCTATTTCTGGTCGCATCAGAGCGCCAGGAGTCCACACAAATGTAAGAGGGGGTCT	1	+	chr1:23521-23640
V01555.2_ebv_genome	probe_cstmEBV_0417_198	TCTACCTCTCCCTAGCCCTCCGCCCCCTCCAAGGACTCGGGCCCAGTTTCTAACTTTTCCCCTTCCCTCCCTCGTCTTGCCCTGCGCCCGGGGCCACCTTCATCACCGTCGCTGACTCCG	4	+	chr1:23641-23760
V01555.2_ebv_genome	probe_cstmEBV_0417_199	CCATCCAAGCCTAGGGGAGACCGAAGTGAAGGCCCTGGACCAACCCGGCCCGGGCCCCCCGGTATCGGGCCAGAGGTAAGTGGACTTTAATTTTTTCTGCTAAGCCCAACACTCCACCAC	2	+	chr1:23761-23880
V01555.2_ebv_genome	probe_cstmEBV_0417_2	CGCCTCGTGTTTCACGGCCTCAGTTAGTACCGTTGTGACCGCCACCGGCTTGGCCCTCTCACTTCTACTCTTGGCAGCAGTGGCCAGCTCATATGCCGCTGCACAAAGGAAACTGCTGAC	2	+	chr1:121-240
V01555.2_ebv_genome	probe_cstmEBV_0417_20	GTACGATTCCGGCCAGGTGGCGGCGGGCTTCCAGAGGGCCCTTCTGGTGGCCGGGCCAGAGACCGCTGACACGAGGCCGGACCTCCGCAAGCTGAATGAGTGGGTGTTTGGTGGCAGGGC	5	+	chr1:2281-2400
V01555.2_ebv_genome	probe_cstmEBV_0417_200	ACCCAGGCACACACTACACACACCCACCCGTCTCAGGGTCCCCTCGGACAGCTCCTAAGAAGGCACCGGTCGCCCAGTCCTACCAGAGGGGGCCAAGAACCCAGACGAGTCCGTAGAAGG	4	+	chr1:23881-24000
V01555.2_ebv_genome	probe_cstmEBV_0417_201	GTCCTCGTCCAGCAAGAAGAGGAGGTGGTAAGCGGTTCACCTTCAGGGGTAAGTAACCTGACCTCTCCAGGGCTCACATAAAGGGAGGCTTAGTATACATGCTTCTTGCTTTTCACAGGA	1	+	chr1:24001-24120
V01555.2_ebv_genome	probe_cstmEBV_0417_202	ACCTGGGGGCTAGTCTGGGTGGGATTAGGCTGCCTCAAGTTGCATCAGCCAGGGCTTCATGCCCTCCTCAGTTCCCTAGTCCCCGGGCTTCAGGCCCCCTCCGTCCCCGTCCTCCAGAGA	4	+	chr1:24121-24240
V01555.2_ebv_genome	probe_cstmEBV_0417_203	CCCGGGCTTCAGGCCCTGCCTCTCCTGTTACCCTTTTAGAACCACAGCCTGGACACATGTGCCAGACGCCTTGGCCTCTAAGGCCCTCGGGTCCCCCTGGACCCCGGCCTCAGCAACCCT	4	+	chr1:24241-24360
V01555.2_ebv_genome	probe_cstmEBV_0417_204	GCTGCTCCCCTCCTGCCACCCCAGCCTCCCCCCCTCCCCGTCCCCCTTCGCTCCTGATCCTCCCCCGGTCCCCAGTAGGGCCGCCTGCCCCCCTGCACCCAGTACCTGCCCCTCTTGGCC	16	+	chr1:24361-24480
V01555.2_ebv_genome	probe_cstmEBV_0417_205	ACGCACCCCGGGCCAGGCCACCTTAGACCCGGCCAAGCCCCATCCCTGAAGACCCAGCGGCCATTCTCTCTGGTAACGAGCAGAGAAGAAGTAGAGGCCCGCGGCCATTGGGCCCAGATT	4	+	chr1:24481-24600
V01555.2_ebv_genome	probe_cstmEBV_0417_206	GAGAGACCAGTCCAGGGGCCCGAGGTTGGAGCCAGCGGGCACCCGAGGTCCCAGCACCCGGTCCCTCCGGGGGGCAGAGACAGGCAGGGCCCCCCGGCAGCTGGCCCCGAGGAGGCGCCC	16	+	chr1:24601-24720
V01555.2_ebv_genome	probe_cstmEBV_0417_207	GGAGTGGGGCCGGTCGGCTGGGCTGGCCGAGCCCGGGTCTGGGAGGTCTGGGGTGGCGAGCCTGCTGTCTCAGGAGGGGCCTGGCTCCGCCGGGTGGCCCTGGGGTAAGTCTGGGAGGCA	16	+	chr1:24721-24840
V01555.2_ebv_genome	probe_cstmEBV_0417_208	GAGGGTCGGCCTAGGCCCGGGGAAGTGGAGGGGGATCGCCCGGGTCTCTGTTGGCAGAGTCCGGGCGATCCTCTGAGACCCTCCGGGCCCGGACGGTCGCCCTCAGCCCCCCAGACAGAC	16	+	chr1:24841-24960
V01555.2_ebv_genome	probe_cstmEBV_0417_209	CCCAGGGTCTCCAGGCAGGGTCCGGCATCTTCAGGGGCAGCAGGCTCACCACCACAGGCCCCCCAGACCCGGGTCTCGGCCAGCCGAGCCGACCGGCCCCGCGCCTGGCGCCTCCTCGGG	16	+	chr1:24961-25080
V01555.2_ebv_genome	probe_cstmEBV_0417_21	TGCTGGTGGCAGACAGCTGGCCGACGAGCTAAAGATCGTGTCCGCGCTGCGAGACACTTACTCGGGCCACTTGGTCCTTCAGCCCACGGAGACCCTTGACACATGGAAGGTGTTGAGCAG	2	+	chr1:2401-2520
V01555.2_ebv_genome	probe_cstmEBV_0417_210	GCCAGCCGCCGGGGTTGGTTCTGCCCCTCTCTCTGTCCTTCAGAGGAACCAGGGACCTCGGGCACCCCAGAGCCCCTCGGGCCCGCCTCCAGGCGCCCTCCTGGTCTCCGCTCCCCTCTG	16	+	chr1:25081-25200
V01555.2_ebv_genome	probe_cstmEBV_0417_211	AGCCCCGTTAAACCCAAAGAATGTCTGAGGGGAGCCACCCTCGGGGCCCAGGCCCCAGAGTCCAGAGGTCAGGGGCACCTCAGGGTGCCTCCCCGGGTCCCAGGCCAGCCGGAGGGACCC	6	+	chr1:25201-25320
V01555.2_ebv_genome	probe_cstmEBV_0417_212	CGGCAGCCCGGGCGGCCCCAGAGGCCGGTTCCTCGCCCCTTCCCCGGGCTTCAGAGCCCAGGATGTCCCCCAGAAGGGACCCTAGGCGTCCCCTCTCCTCCCCTCCAGGCCCGAGCCTCT	16	+	chr1:25321-25440
V01555.2_ebv_genome	probe_cstmEBV_0417_213	CCCTCGCGGAGAGGGGCCTCTTTGGGCCCTCAAGTCCAGCCCCACCGAGACCCGAGTGGCCCGGATCCCCCCACCGGCCCTTCTCTCTGTCCCCCTGCTCCTCTCCAACCTTCGCTCCAC	6	+	chr1:25441-25560
V01555.2_ebv_genome	probe_cstmEBV_0417_214	CCTAGACCCCAGCTTCTGGCCTCCCCGGGTCCACCAGGCCAGCCGGAGGGACCCCGGCAGCCCGGGCGAGTCGCCTTCCCTCTCCCCTGGCCTCTCCTTCCCGCCTCCCACCCGAGCCCC	16	+	chr1:25561-25680
V01555.2_ebv_genome	probe_cstmEBV_0417_215	CTCAGCTTGCCTCCCCACCGGGTCCATCAGGCCGGCCGGAGGGACCCCGGCGGCCCGGTGTCAGTCCCCCCTGCAGCCGCCCAGTCTCTGCCTCCAGGCAAGGGCGCCAGCTTTTCTCCC	16	+	chr1:25681-25800
V01555.2_ebv_genome	probe_cstmEBV_0417_216	CCCAGCCTGAGGCCCAGTCTCCTGTGCACTGTCTGTAAAGTCCAGCCTCCCACGCCCGTCCACGGCTCCCGGGCCCAGCCTCGTCCACCCCTCCCCACGGTGGACAGGCCCTCTGTCCAC	6	+	chr1:25801-25920
V01555.2_ebv_genome	probe_cstmEBV_0417_217	CCGGGCCATCCCCGCCCCCCTGTGTCCACCCCAGTCCCGTCCAGGGGGGACTTTATGTGACCCTTGGGCCTGGCTCCCCATAGACTCCCATGTAAGCCTGCCTCGAGTAGGTGCCTCCAG	5	+	chr1:25921-26040
V01555.2_ebv_genome	probe_cstmEBV_0417_218	AGCCCCTTTTGCCCCCCTGGCGGCCCAGCCCGACCCCCGGGCGCCCCCAAACTTTGTCCAGATGTCCAGGGGTCCCCGAGGGTGAGGCCCAGCCCCCTCCCGCCCCTGTCCACTGCCCCG	16	+	chr1:26041-26160
V01555.2_ebv_genome	probe_cstmEBV_0417_219	GTCCCCCCAGAAGCCCCCAAAAGTAGAGGCTCAGGCCATGCGCGCCCTGTCACCAGGCCTGCCAAAGAGCCAGATCTAAGGCCGGGAGAGGCAGCCCCAAAGCGGGTGCAGTAACAGGTA	4	+	chr1:26161-26280
V01555.2_ebv_genome	probe_cstmEBV_0417_22	GGACACACGAACCGCTCATAGTTTGGAGCACGGATTCATTCATGCCGCGGGGACCATCCAGGCCAACTGCCCACAGCTGTTTATGAGACGCCAGCACCCCGGCCTCTTTCCCTTCGTTAA	1	+	chr1:2521-2640
V01555.2_ebv_genome	probe_cstmEBV_0417_220	ATCTCTGGTAGTGATTTGGACCCGAAATCTGACACTTTAGAGCTCTGGAGGACTTTAAAACTCTAAAAATCAAAACTTTAGAGGCGAATGGGCGCCATTTTGTCCCCACGCGCGCATAAT	1	+	chr1:26281-26400
V01555.2_ebv_genome	probe_cstmEBV_0417_221	GGCGGACCTAGGCCTAAAACCCCCAGGAAGCGGGTCTATGGTTGGCTGCGCTGCTGCTATCTTTAGAGGGGAAAAGAGGAATAAGCCCCCAGACAGGGGAGTGGGCTTGTTTGTGACTTC	1	+	chr1:26401-26520
V01555.2_ebv_genome	probe_cstmEBV_0417_222	ACCAAAGGTCAGGGCCCAAGGGGGTTCGCGTTGCTAGGCCACCTTCTCAGTCCAGCGCGTTTACGTAAGCCAGACAGCAGCCAATTGTCAGTTCTAGGGAGGGGGACCACTGCCCCTGGT	2	+	chr1:26521-26640
V01555.2_ebv_genome	probe_cstmEBV_0417_223	ATAAAGTGGTCCTGCAGCTATTTCTGGTCGCATCAGAGCGCCAGGAGTCCACACAAATGTAAGAGGGGGTCTTCTACCTCTCCCTAGCCCTCCGCCCCCTCCAAGGACTCGGGCCCAGTT	1	+	chr1:26641-26760
V01555.2_ebv_genome	probe_cstmEBV_0417_224	TCTAACTTTTCCCCTTCCCTCCCTCGTCTTGCCCTGCGCCCGGGGCCACCTTCATCACCGTCGCTGACTCCGCCATCCAAGCCTAGGGGAGACCGAAGTGAAGGCCCTGGACCAACCCGG	4	+	chr1:26761-26880
V01555.2_ebv_genome	probe_cstmEBV_0417_225	CCCGGGCCCCCCGGTATCGGGCCAGAGGTAAGTGGACTTTAATTTTTTCTGCTAAGCCCAACACTCCACCACACCCAGGCACACACTACACACACCCACCCGTCTCAGGGTCCCCTCGGA	2	+	chr1:26881-27000
V01555.2_ebv_genome	probe_cstmEBV_0417_226	CAGCTCCTAAGAAGGCACCGGTCGCCCAGTCCTACCAGAGGGGGCCAAGAACCCAGACGAGTCCGTAGAAGGGTCCTCGTCCAGCAAGAAGAGGAGGTGGTAAGCGGTTCACCTTCAGGG	3	+	chr1:27001-27120
V01555.2_ebv_genome	probe_cstmEBV_0417_227	GTAAGTAACCTGACCTCTCCAGGGCTCACATAAAGGGAGGCTTAGTATACATGCTTCTTGCTTTTCACAGGAACCTGGGGGCTAGTCTGGGTGGGATTAGGCTGCCTCAAGTTGCATCAG	1	+	chr1:27121-27240
V01555.2_ebv_genome	probe_cstmEBV_0417_228	CCAGGGCTTCATGCCCTCCTCAGTTCCCTAGTCCCCGGGCTTCAGGCCCCCTCCGTCCCCGTCCTCCAGAGACCCGGGCTTCAGGCCCTGCCTCTCCTGTTACCCTTTTAGAACCACAGC	4	+	chr1:27241-27360
V01555.2_ebv_genome	probe_cstmEBV_0417_229	CTGGACACATGTGCCAGACGCCTTGGCCTCTAAGGCCCTCGGGTCCCCCTGGACCCCGGCCTCAGCAACCCTGCTGCTCCCCTCCTGCCACCCCAGCCTCCCCCCCTCCCCGTCCCCCTT	16	+	chr1:27361-27480
V01555.2_ebv_genome	probe_cstmEBV_0417_23	TGCAATAGCATCATCGCTGGGCTGGTACTACCAGACCGCCACCGGCCCCGGAGCAGATGCCAGGGCGGCGGCCCGGCGCCAACAGGCCTTTCAGACCAGGGCGGCGGCTGAATGCCATGC	5	+	chr1:2641-2760
V01555.2_ebv_genome	probe_cstmEBV_0417_230	CGCTCCTGATCCTCCCCCGGTCCCCAGTAGGGCCGCCTGCCCCCCTGCACCCAGTACCTGCCCCTCTTGGCCACGCACCCCGGGCCAGGCCACCTTAGACCCGGCCAAGCCCCATCCCTG	16	+	chr1:27481-27600
V01555.2_ebv_genome	probe_cstmEBV_0417_231	AAGACCCAGCGGCCATTCTCTCTGGTAACGAGCAGAGAAGAAGTAGAGGCCCGCGGCCATTGGGCCCAGATTGAGAGACCAGTCCAGGGGCCCGAGGTTGGAGCCAGCGGGCACCCGAGG	4	+	chr1:27601-27720
V01555.2_ebv_genome	probe_cstmEBV_0417_232	TCCCAGCACCCGGTCCCTCCGGGGGGCAGAGACAGGCAGGGCCCCCCGGCAGCTGGCCCCGAGGAGGCGCCCGGAGTGGGGCCGGTCGGCTGGGCTGGCCGAGCCCGGGTCTGGGAGGTC	16	+	chr1:27721-27840
V01555.2_ebv_genome	probe_cstmEBV_0417_233	TGGGGTGGCGAGCCTGCTGTCTCAGGAGGGGCCTGGCTCCGCCGGGTGGCCCTGGGGTAAGTCTGGGAGGCAGAGGGTCGGCCTAGGCCCGGGGAAGTGGAGGGGGATCGCCCGGGTCTC	16	+	chr1:27841-27960
V01555.2_ebv_genome	probe_cstmEBV_0417_234	TGTTGGCAGAGTCCGGGCGATCCTCTGAGACCCTCCGGGCCCGGACGGTCGCCCTCAGCCCCCCAGACAGACCCCAGGGTCTCCAGGCAGGGTCCGGCATCTTCAGGGGCAGCAGGCTCA	6	+	chr1:27961-28080
V01555.2_ebv_genome	probe_cstmEBV_0417_235	CCACCACAGGCCCCCCAGACCCGGGTCTCGGCCAGCCGAGCCGACCGGCCCCGCGCCTGGCGCCTCCTCGGGGCCAGCCGCCGGGGTTGGTTCTGCCCCTCTCTCTGTCCTTCAGAGGAA	16	+	chr1:28081-28200
V01555.2_ebv_genome	probe_cstmEBV_0417_236	CCAGGGACCTCGGGCACCCCAGAGCCCCTCGGGCCCGCCTCCAGGCGCCCTCCTGGTCTCCGCTCCCCTCTGAGCCCCGTTAAACCCAAAGAATGTCTGAGGGGAGCCACCCTCGGGGCC	16	+	chr1:28201-28320
V01555.2_ebv_genome	probe_cstmEBV_0417_237	CAGGCCCCAGAGTCCAGAGGTCAGGGGCACCTCAGGGTGCCTCCCCGGGTCCCAGGCCAGCCGGAGGGACCCCGGCAGCCCGGGCGGCCCCAGAGGCCGGTTCCTCGCCCCTTCCCCGGG	16	+	chr1:28321-28440
V01555.2_ebv_genome	probe_cstmEBV_0417_238	CTTCAGAGCCCAGGATGTCCCCCAGAAGGGACCCTAGGCGTCCCCTCTCCTCCCCTCCAGGCCCGAGCCTCTCCCTCGCGGAGAGGGGCCTCTTTGGGCCCTCAAGTCCAGCCCCACCGA	6	+	chr1:28441-28560
V01555.2_ebv_genome	probe_cstmEBV_0417_239	GACCCGAGTGGCCCGGATCCCCCCACCGGCCCTTCTCTCTGTCCCCCTGCTCCTCTCCAACCTTCGCTCCACCCTAGACCCCAGCTTCTGGCCTCCCCGGGTCCACCAGGCCAGCCGGAG	16	+	chr1:28561-28680
V01555.2_ebv_genome	probe_cstmEBV_0417_24	CAAAAGCGGGGTGCCGGTCGTGGCCGGCTTCTACAGGACCATCAACGCCACGCTCAAGGGAGGAGAGGGCCTACAGCCCACTATGTTTAACGGGGAGCTGGGGGCCATCAAGCACCAGGC	4	+	chr1:2761-2880
V01555.2_ebv_genome	probe_cstmEBV_0417_240	GGACCCCGGCAGCCCGGGCGAGTCGCCTTCCCTCTCCCCTGGCCTCTCCTTCCCGCCTCCCACCCGAGCCCCCTCAGCTTGCCTCCCCACCGGGTCCATCAGGCCGGCCGGAGGGACCCC	16	+	chr1:28681-28800
V01555.2_ebv_genome	probe_cstmEBV_0417_241	GGCGGCCCGGTGTCAGTCCCCCCTGCAGCCGCCCAGTCTCTGCCTCCAGGCAAGGGCGCCAGCTTTTCTCCCCCCAGCCTGAGGCCCAGTCTCCTGTGCACTGTCTGTAAAGTCCAGCCT	5	+	chr1:28801-28920
V01555.2_ebv_genome	probe_cstmEBV_0417_242	CCCACGCCCGTCCACGGCTCCCGGGCCCAGCCTCGTCCACCCCTCCCCACGGTGGACAGGCCCTCTGTCCACCCGGGCCATCCCCGCCCCCCTGTGTCCACCCCAGTCCCGTCCAGGGGG	16	+	chr1:28921-29040
V01555.2_ebv_genome	probe_cstmEBV_0417_243	GACTTTATGTGACCCTTGGGCCTGGCTCCCCATAGACTCCCATGTAAGCCTGCCTCGAGTAGGTGCCTCCAGAGCCCCTTTTGCCCCCCTGGCGGCCCAGCCCGACCCCCGGGCGCCCCC	5	+	chr1:29041-29160
V01555.2_ebv_genome	probe_cstmEBV_0417_244	AAACTTTGTCCAGATGTCCAGGGGTCCCCGAGGGTGAGGCCCAGCCCCCTCCCGCCCCTGTCCACTGCCCCGGTCCCCCCAGAAGCCCCCAAAAGTAGAGGCTCAGGCCATGCGCGCCCT	5	+	chr1:29161-29280
V01555.2_ebv_genome	probe_cstmEBV_0417_245	GTCACCAGGCCTGCCAAAGAGCCAGATCTAAGGCCGGGAGAGGCAGCCCCAAAGCGGGTGCAGTAACAGGTAATCTCTGGTAGTGATTTGGACCCGAAATCTGACACTTTAGAGCTCTGG	1	+	chr1:29281-29400
V01555.2_ebv_genome	probe_cstmEBV_0417_246	AGGACTTTAAAACTCTAAAAATCAAAACTTTAGAGGCGAATGGGCGCCATTTTGTCCCCACGCGCGCATAATGGCGGACCTAGGCCTAAAACCCCCAGGAAGCGGGTCTATGGTTGGCTG	1	+	chr1:29401-29520
V01555.2_ebv_genome	probe_cstmEBV_0417_247	CGCTGCTGCTATCTTTAGAGGGGAAAAGAGGAATAAGCCCCCAGACAGGGGAGTGGGCTTGTTTGTGACTTCACCAAAGGTCAGGGCCCAAGGGGGTTCGCGTTGCTAGGCCACCTTCTC	1	+	chr1:29521-29640
V01555.2_ebv_genome	probe_cstmEBV_0417_248	AGTCCAGCGCGTTTACGTAAGCCAGACAGCAGCCAATTGTCAGTTCTAGGGAGGGGGACCACTGCCCCTGGTATAAAGTGGTCCTGCAGCTATTTCTGGTCGCATCAGAGCGCCAGGAGT	1	+	chr1:29641-29760
V01555.2_ebv_genome	probe_cstmEBV_0417_249	CCACACAAATGTAAGAGGGGGTCTTCTACCTCTCCCTAGCCCTCCGCCCCCTCCAAGGACTCGGGCCCAGTTTCTAACTTTTCCCCTTCCCTCCCTCGTCTTGCCCTGCGCCCGGGGCCA	3	+	chr1:29761-29880
V01555.2_ebv_genome	probe_cstmEBV_0417_25	ACTTGACACTGTGAGGTATGACTACGGCCACTATCTCATAATGTTGGGGCCATTCCAGCCATGGAGCGGACTGACGGCCCCTCCGTGCCCCTACGCCGAAAGTTCATGGGCACAGGCGGC	2	+	chr1:2881-3000
V01555.2_ebv_genome	probe_cstmEBV_0417_250	CCTTCATCACCGTCGCTGACTCCGCCATCCAAGCCTAGGGGAGACCGAAGTGAAGGCCCTGGACCAACCCGGCCCGGGCCCCCCGGTATCGGGCCAGAGGTAAGTGGACTTTAATTTTTT	3	+	chr1:29881-30000
V01555.2_ebv_genome	probe_cstmEBV_0417_251	CTGCTAAGCCCAACACTCCACCACACCCAGGCACACACTACACACACCCACCCGTCTCAGGGTCCCCTCGGACAGCTCCTAAGAAGGCACCGGTCGCCCAGTCCTACCAGAGGGGGCCAA	4	+	chr1:30001-30120
V01555.2_ebv_genome	probe_cstmEBV_0417_252	GAACCCAGACGAGTCCGTAGAAGGGTCCTCGTCCAGCAAGAAGAGGAGGTGGTAAGCGGTTCACCTTCAGGGGTAAGTAACCTGACCTCTCCAGGGCTCACATAAAGGGAGGCTTAGTAT	1	+	chr1:30121-30240
V01555.2_ebv_genome	probe_cstmEBV_0417_253	ACATGCTTCTTGCTTTTCACAGGAACCTGGGGGCTAGTCTGGGTGGGATTAGGCTGCCTCAAGTTGCATCAGCCAGGGCTTCATGCCCTCCTCAGTTCCCTAGTCCCCGGGCTTCAGGCC	2	+	chr1:30241-30360
V01555.2_ebv_genome	probe_cstmEBV_0417_254	CCCTCCGTCCCCGTCCTCCAGAGACCCGGGCTTCAGGCCCTGCCTCTCCTGTTACCCTTTTAGAACCACAGCCTGGACACATGTGCCAGACGCCTTGGCCTCTAAGGCCCTCGGGTCCCC	4	+	chr1:30361-30480
V01555.2_ebv_genome	probe_cstmEBV_0417_255	CTGGACCCCGGCCTCAGCAACCCTGCTGCTCCCCTCCTGCCACCCCAGCCTCCCCCCCTCCCCGTCCCCCTTCGCTCCTGATCCTCCCCCGGTCCCCAGTAGGGCCGCCTGCCCCCCTGC	16	+	chr1:30481-30600
V01555.2_ebv_genome	probe_cstmEBV_0417_256	ACCCAGTACCTGCCCCTCTTGGCCACGCACCCCGGGCCAGGCCACCTTAGACCCGGCCAAGCCCCATCCCTGAAGACCCAGCGGCCATTCTCTCTGGTAACGAGCAGAGAAGAAGTAGAG	4	+	chr1:30601-30720
V01555.2_ebv_genome	probe_cstmEBV_0417_257	GCCCGCGGCCATTGGGCCCAGATTGAGAGACCAGTCCAGGGGCCCGAGGTTGGAGCCAGCGGGCACCCGAGGTCCCAGCACCCGGTCCCTCCGGGGGGCAGAGACAGGCAGGGCCCCCCG	16	+	chr1:30721-30840
V01555.2_ebv_genome	probe_cstmEBV_0417_258	GCAGCTGGCCCCGAGGAGGCGCCCGGAGTGGGGCCGGTCGGCTGGGCTGGCCGAGCCCGGGTCTGGGAGGTCTGGGGTGGCGAGCCTGCTGTCTCAGGAGGGGCCTGGCTCCGCCGGGTG	16	+	chr1:30841-30960
V01555.2_ebv_genome	probe_cstmEBV_0417_259	GCCCTGGGGTAAGTCTGGGAGGCAGAGGGTCGGCCTAGGCCCGGGGAAGTGGAGGGGGATCGCCCGGGTCTCTGTTGGCAGAGTCCGGGCGATCCTCTGAGACCCTCCGGGCCCGGACGG	16	+	chr1:30961-31080
V01555.2_ebv_genome	probe_cstmEBV_0417_26	CGTGCAGACGGCCCTCGAGCTGTTCTCGGCCCTGTACCCGGCCCCGTGCATCTCGGGCTACGCGCGCCCCCCGGGCCCCAGTGCTGTGATCGAGCATCTGGGGTCCCTAGTTCCAAAGGG	6	+	chr1:3001-3120
V01555.2_ebv_genome	probe_cstmEBV_0417_260	TCGCCCTCAGCCCCCCAGACAGACCCCAGGGTCTCCAGGCAGGGTCCGGCATCTTCAGGGGCAGCAGGCTCACCACCACAGGCCCCCCAGACCCGGGTCTCGGCCAGCCGAGCCGACCGG	16	+	chr1:31081-31200
V01555.2_ebv_genome	probe_cstmEBV_0417_261	CCCCGCGCCTGGCGCCTCCTCGGGGCCAGCCGCCGGGGTTGGTTCTGCCCCTCTCTCTGTCCTTCAGAGGAACCAGGGACCTCGGGCACCCCAGAGCCCCTCGGGCCCGCCTCCAGGCGC	16	+	chr1:31201-31320
V01555.2_ebv_genome	probe_cstmEBV_0417_262	CCTCCTGGTCTCCGCTCCCCTCTGAGCCCCGTTAAACCCAAAGAATGTCTGAGGGGAGCCACCCTCGGGGCCCAGGCCCCAGAGTCCAGAGGTCAGGGGCACCTCAGGGTGCCTCCCCGG	5	+	chr1:31321-31440
V01555.2_ebv_genome	probe_cstmEBV_0417_263	GTCCCAGGCCAGCCGGAGGGACCCCGGCAGCCCGGGCGGCCCCAGAGGCCGGTTCCTCGCCCCTTCCCCGGGCTTCAGAGCCCAGGATGTCCCCCAGAAGGGACCCTAGGCGTCCCCTCT	16	+	chr1:31441-31560
V01555.2_ebv_genome	probe_cstmEBV_0417_264	CCTCCCCTCCAGGCCCGAGCCTCTCCCTCGCGGAGAGGGGCCTCTTTGGGCCCTCAAGTCCAGCCCCACCGAGACCCGAGTGGCCCGGATCCCCCCACCGGCCCTTCTCTCTGTCCCCCT	16	+	chr1:31561-31680
V01555.2_ebv_genome	probe_cstmEBV_0417_265	GCTCCTCTCCAACCTTCGCTCCACCCTAGACCCCAGCTTCTGGCCTCCCCGGGTCCACCAGGCCAGCCGGAGGGACCCCGGCAGCCCGGGCGAGTCGCCTTCCCTCTCCCCTGGCCTCTC	16	+	chr1:31681-31800
V01555.2_ebv_genome	probe_cstmEBV_0417_266	CTTCCCGCCTCCCACCCGAGCCCCCTCAGCTTGCCTCCCCACCGGGTCCATCAGGCCGGCCGGAGGGACCCCGGCGGCCCGGTGTCAGTCCCCCCTGCAGCCGCCCAGTCTCTGCCTCCA	16	+	chr1:31801-31920
V01555.2_ebv_genome	probe_cstmEBV_0417_267	GGCAAGGGCGCCAGCTTTTCTCCCCCCAGCCTGAGGCCCAGTCTCCTGTGCACTGTCTGTAAAGTCCAGCCTCCCACGCCCGTCCACGGCTCCCGGGCCCAGCCTCGTCCACCCCTCCCC	6	+	chr1:31921-32040
V01555.2_ebv_genome	probe_cstmEBV_0417_268	ACGGTGGACAGGCCCTCTGTCCACCCGGGCCATCCCCGCCCCCCTGTGTCCACCCCAGTCCCGTCCAGGGGGGACTTTATGTGACCCTTGGGCCTGGCTCCCCATAGACTCCCATGTAAG	5	+	chr1:32041-32160
V01555.2_ebv_genome	probe_cstmEBV_0417_269	CCTGCCTCGAGTAGGTGCCTCCAGAGCCCCTTTTGCCCCCCTGGCGGCCCAGCCCGACCCCCGGGCGCCCCCAAACTTTGTCCAGATGTCCAGGGGTCCCCGAGGGTGAGGCCCAGCCCC	16	+	chr1:32161-32280
V01555.2_ebv_genome	probe_cstmEBV_0417_27	GGGTCTGCTGTTGTTTCTGTCTCACCTACCGGATGATGTTAAGGACGGGCTCGGAGAAATGGGGCCGGCCAGGGCCACGGGACCTGGAATGCAGCAGTTTGTCAGCAGCTACTTCCTCAA	1	+	chr1:3121-3240
V01555.2_ebv_genome	probe_cstmEBV_0417_270	CTCCCGCCCCTGTCCACTGCCCCGGTCCCCCCAGAAGCCCCCAAAAGTAGAGGCTCAGGCCATGCGCGCCCTGTCACCAGGCCTGCCAAAGAGCCAGATCTAAGGCCGGGAGAGGCAGCC	5	+	chr1:32281-32400
V01555.2_ebv_genome	probe_cstmEBV_0417_271	CCAAAGCGGGTGCAGTAACAGGTAATCTCTGGTAGTGATTTGGACCCGAAATCTGACACTTTAGAGCTCTGGAGGACTTTAAAACTCTAAAAATCAAAACTTTAGAGGCGAATGGGCGCC	1	+	chr1:32401-32520
V01555.2_ebv_genome	probe_cstmEBV_0417_272	ATTTTGTCCCCACGCGCGCATAATGGCGGACCTAGGCCTAAAACCCCCAGGAAGCGGGTCTATGGTTGGCTGCGCTGCTGCTATCTTTAGAGGGGAAAAGAGGAATAAGCCCCCAGACAG	1	+	chr1:32521-32640
V01555.2_ebv_genome	probe_cstmEBV_0417_273	GGGAGTGGGCTTGTTTGTGACTTCACCAAAGGTCAGGGCCCAAGGGGGTTCGCGTTGCTAGGCCACCTTCTCAGTCCAGCGCGTTTACGTAAGCCAGACAGCAGCCAATTGTCAGTTCTA	1	+	chr1:32641-32760
V01555.2_ebv_genome	probe_cstmEBV_0417_274	GGGAGGGGGACCACTGCCCCTGGTATAAAGTGGTCCTGCAGCTATTTCTGGTCGCATCAGAGCGCCAGGAGTCCACACAAATGTAAGAGGGGGTCTTCTACCTCTCCCTAGCCCTCCGCC	2	+	chr1:32761-32880
V01555.2_ebv_genome	probe_cstmEBV_0417_275	CCCTCCAAGGACTCGGGCCCAGTTTCTAACTTTTCCCCTTCCCTCCCTCGTCTTGCCCTGCGCCCGGGGCCACCTTCATCACCGTCGCTGACTCCGCCATCCAAGCCTAGGGGAGACCGA	4	+	chr1:32881-33000
V01555.2_ebv_genome	probe_cstmEBV_0417_276	AGTGAAGGCCCTGGACCAACCCGGCCCGGGCCCCCCGGTATCGGGCCAGAGGTAAGTGGACTTTAATTTTTTCTGCTAAGCCCAACACTCCACCACACCCAGGCACACACTACACACACC	2	+	chr1:33001-33120
V01555.2_ebv_genome	probe_cstmEBV_0417_277	CACCCGTCTCAGGGTCCCCTCGGACAGCTCCTAAGAAGGCACCGGTCGCCCAGTCCTACCAGAGGGGGCCAAGAACCCAGACGAGTCCGTAGAAGGGTCCTCGTCCAGCAAGAAGAGGAG	4	+	chr1:33121-33240
V01555.2_ebv_genome	probe_cstmEBV_0417_278	GTGGTAAGCGGTTCACCTTCAGGGGTAAGTAACCTGACCTCTCCAGGGCTCACATAAAGGGAGGCTTAGTATACATGCTTCTTGCTTTTCACAGGAACCTGGGGGCTAGTCTGGGTGGGA	1	+	chr1:33241-33360
V01555.2_ebv_genome	probe_cstmEBV_0417_279	TTAGGCTGCCTCAAGTTGCATCAGCCAGGGCTTCATGCCCTCCTCAGTTCCCTAGTCCCCGGGCTTCAGGCCCCCTCCGTCCCCGTCCTCCAGAGACCCGGGCTTCAGGCCCTGCCTCTC	5	+	chr1:33361-33480
V01555.2_ebv_genome	probe_cstmEBV_0417_28	CCCCGCCTGTTCCAACGTCTTCATTACAGTGAGGCAGCGAGGGGAGAAGATCAACGGCCGTACCGTCCTCCAAGCGCTCGGACGCGCATGCGATATGGCAGGCTGCCAGCACTATGTGCT	3	+	chr1:3241-3360
V01555.2_ebv_genome	probe_cstmEBV_0417_280	CTGTTACCCTTTTAGAACCACAGCCTGGACACATGTGCCAGACGCCTTGGCCTCTAAGGCCCTCGGGTCCCCCTGGACCCCGGCCTCAGCAACCCTGCTGCTCCCCTCCTGCCACCCCAG	4	+	chr1:33481-33600
V01555.2_ebv_genome	probe_cstmEBV_0417_281	CCTCCCCCCCTCCCCGTCCCCCTTCGCTCCTGATCCTCCCCCGGTCCCCAGTAGGGCCGCCTGCCCCCCTGCACCCAGTACCTGCCCCTCTTGGCCACGCACCCCGGGCCAGGCCACCTT	16	+	chr1:33601-33720
V01555.2_ebv_genome	probe_cstmEBV_0417_282	AGACCCGGCCAAGCCCCATCCCTGAAGACCCAGCGGCCATTCTCTCTGGTAACGAGCAGAGAAGAAGTAGAGGCCCGCGGCCATTGGGCCCAGATTGAGAGACCAGTCCAGGGGCCCGAG	4	+	chr1:33721-33840
V01555.2_ebv_genome	probe_cstmEBV_0417_283	GTTGGAGCCAGCGGGCACCCGAGGTCCCAGCACCCGGTCCCTCCGGGGGGCAGAGACAGGCAGGGCCCCCCGGCAGCTGGCCCCGAGGAGGCGCCCGGAGTGGGGCCGGTCGGCTGGGCT	16	+	chr1:33841-33960
V01555.2_ebv_genome	probe_cstmEBV_0417_284	GGCCGAGCCCGGGTCTGGGAGGTCTGGGGTGGCGAGCCTGCTGTCTCAGGAGGGGCCTGGCTCCGCCGGGTGGCCCTGGGGTAAGTCTGGGAGGCAGAGGGTCGGCCTAGGCCCGGGGAA	16	+	chr1:33961-34080
V01555.2_ebv_genome	probe_cstmEBV_0417_285	GTGGAGGGGGATCGCCCGGGTCTCTGTTGGCAGAGTCCGGGCGATCCTCTGAGACCCTCCGGGCCCGGACGGTCGCCCTCAGCCCCCCAGACAGACCCCAGGGTCTCCAGGCAGGGTCCG	16	+	chr1:34081-34200
V01555.2_ebv_genome	probe_cstmEBV_0417_286	GCATCTTCAGGGGCAGCAGGCTCACCACCACAGGCCCCCCAGACCCGGGTCTCGGCCAGCCGAGCCGACCGGCCCCGCGCCTGGCGCCTCCTCGGGGCCAGCCGCCGGGGTTGGTTCTGC	16	+	chr1:34201-34320
V01555.2_ebv_genome	probe_cstmEBV_0417_287	CCCTCTCTCTGTCCTTCAGAGGAACCAGGGACCTCGGGCACCCCAGAGCCCCTCGGGCCCGCCTCCAGGCGCCCTCCTGGTCTCCGCTCCCCTCTGAGCCCCGTTAAACCCAAAGAATGT	5	+	chr1:34321-34440
V01555.2_ebv_genome	probe_cstmEBV_0417_288	CTGAGGGGAGCCACCCTCGGGGCCCAGGCCCCAGAGTCCAGAGGTCAGGGGCACCTCAGGGTGCCTCCCCGGGTCCCAGGCCAGCCGGAGGGACCCCGGCAGCCCGGGCGGCCCCAGAGG	16	+	chr1:34441-34560
V01555.2_ebv_genome	probe_cstmEBV_0417_289	CCGGTTCCTCGCCCCTTCCCCGGGCTTCAGAGCCCAGGATGTCCCCCAGAAGGGACCCTAGGCGTCCCCTCTCCTCCCCTCCAGGCCCGAGCCTCTCCCTCGCGGAGAGGGGCCTCTTTG	16	+	chr1:34561-34680
V01555.2_ebv_genome	probe_cstmEBV_0417_29	GGGCTCCACGGTTCCCCTCGGTGGACTCAACTTTGTCAACGACCTGGCGTCCCCGGTTTCCACCGCCGAGATGATGGATGATTTCTCTCCCTTCTTCACCGTGGAGTTTCCCCCGATTCA	2	+	chr1:3361-3480
V01555.2_ebv_genome	probe_cstmEBV_0417_290	GGCCCTCAAGTCCAGCCCCACCGAGACCCGAGTGGCCCGGATCCCCCCACCGGCCCTTCTCTCTGTCCCCCTGCTCCTCTCCAACCTTCGCTCCACCCTAGACCCCAGCTTCTGGCCTCC	6	+	chr1:34681-34800
V01555.2_ebv_genome	probe_cstmEBV_0417_291	CCGGGTCCACCAGGCCAGCCGGAGGGACCCCGGCAGCCCGGGCGAGTCGCCTTCCCTCTCCCCTGGCCTCTCCTTCCCGCCTCCCACCCGAGCCCCCTCAGCTTGCCTCCCCACCGGGTC	16	+	chr1:34801-34920
V01555.2_ebv_genome	probe_cstmEBV_0417_292	CATCAGGCCGGCCGGAGGGACCCCGGCGGCCCGGTGTCAGTCCCCCCTGCAGCCGCCCAGTCTCTGCCTCCAGGCAAGGGCGCCAGCTTTTCTCCCCCCAGCCTGAGGCCCAGTCTCCTG	16	+	chr1:34921-35040
V01555.2_ebv_genome	probe_cstmEBV_0417_293	TGCACTGTCTGTAAAGTCCAGCCTCCCACGCCCGTCCACGGCTCCCGGGCCCAGCCTCGTCCACCCCTCCCCACGGTGGACAGGCCCTCTGTCCACCCGGGCCATCCCCGCCCCCCTGTG	16	+	chr1:35041-35160
V01555.2_ebv_genome	probe_cstmEBV_0417_294	TCCACCCCAGTCCCGTCCAGGGGGGACTTTATGTGACCCTTGGGCCTGGCTCCCCATAGACTCCCATGTAAGCCTGCCTCGAGTAGGTGCCTCCAGAGCCCCTTTTGCCCCCCTGGCGGC	4	+	chr1:35161-35280
V01555.2_ebv_genome	probe_cstmEBV_0417_295	CCAGCCCGACCCCCGGGCGCCCCCAAACTTTGTCCAGATGTCCAGGGGTCCCCGAGGGTGAGGCCCAGCCCCCTCCCGCCCCTGTCCACTGCCCCGGTCCCCCCAGAAGCCCCCAAAAGT	16	+	chr1:35281-35400
V01555.2_ebv_genome	probe_cstmEBV_0417_296	AGAGGCTCAGGCCATGCGCGCCCTGTCACCAGGCCTGCCAAAGAGCCAGATCTAAGGCCGGGAGAGGCAGCCCCAAAGCGGGTGCAGTAACAGGTAATCTCTGGTAGTGATTTGGACCCG	3	+	chr1:35401-35520
V01555.2_ebv_genome	probe_cstmEBV_0417_297	AAATCTGACACTTTAGAGCTCTGGAGGACTTTAAAACTCTAAAAATCAAAACTTTAGAGGCGAATGGGCGCCATTTTGTCCCCACGCGCGCATAATGGCGGACCTAGGCCTAAAACCCCC	1	+	chr1:35521-35640
V01555.2_ebv_genome	probe_cstmEBV_0417_298	AGGAAGCGGGTCTATGGTTGGCTGCGCTGCTGCTATCTTTAGAGGGGAAAAGAGGAATAAGCCCCCAGACAGGGGAGTGGGCTTGTTTGTGACTTCACCAAAGGTCAGGGCCCAAGGGGG	1	+	chr1:35641-35760
V01555.2_ebv_genome	probe_cstmEBV_0417_299	TTCGCGTTGCTAGGCCACCTTCTCAGTCCAGCGCGTTTACGTAAGCCAGACAGCAGCCAATTGTCAGTTCTAGGGAGGGGGACCACTGCCCCTGGTATAAAGTGGTCCTGCAGCTATTTC	1	+	chr1:35761-35880
V01555.2_ebv_genome	probe_cstmEBV_0417_3	ACCGGTGACAGTGCTTACTGCGGTTGTCACTTGTGAGTACACACGCACCATTTACAATGCATGATGTTCGTGAGATTGATCTGTCTCTAACAGTTCACTTCCTCTGCTTTTCTCCTCAGT	1	+	chr1:241-360
V01555.2_ebv_genome	probe_cstmEBV_0417_30	AGAGGAGGGCGCAAGTTCTCCGGTACCCTTAGATGTGGACGAGAGCATGGACATCTCTCCGTCTTACGAGTTGCCCTGGCTCTCGCTGGAGTCATGCCTCACAAGCATCCTGTCACACCC	1	+	chr1:3481-3600
V01555.2_ebv_genome	probe_cstmEBV_0417_300	TGGTCGCATCAGAGCGCCAGGAGTCCACACAAATGTAAGAGGGGGTCTTCTACCTCTCCCTAGCCCTCCGCCCCCTCCAAGGACTCGGGCCCAGTTTCTAACTTTTCCCCTTCCCTCCCT	2	+	chr1:35881-36000
V01555.2_ebv_genome	probe_cstmEBV_0417_301	CGTCTTGCCCTGCGCCCGGGGCCACCTTCATCACCGTCGCTGACTCCGCCATCCAAGCCTAGGGGAGACCGAAGTGAAGGCCCTGGACCAACCCGGCCCGGGCCCCCCGGTATCGGGCCA	16	+	chr1:36001-36120
V01555.2_ebv_genome	probe_cstmEBV_0417_302	GAGGTAAGTGGACTTTAATTTTTTCTGCTAAGCCCAACACTCCACCACACCCAGGCACACACTACACACACCCACCCGTCTCAGGGTCCCCTCGGACAGCTCCTAAGAAGGCACCGGTCG	1	+	chr1:36121-36240
V01555.2_ebv_genome	probe_cstmEBV_0417_303	CCCAGTCCTACCAGAGGGGGCCAAGAACCCAGACGAGTCCGTAGAAGGGTCCTCGTCCAGCAAGAAGAGGAGGTGGTAAGCGGTTCACCTTCAGGGGTAAGTAACCTGACCTCTCCAGGG	2	+	chr1:36241-36360
V01555.2_ebv_genome	probe_cstmEBV_0417_304	CTCACATAAAGGGAGGCTTAGTATACATGCTTCTTGCTTTTCACAGGAACCTGGGGGCTAGTCTGGGTGGGATTAGGCTGCCTCAAGTTGCATCAGCCAGGGCTTCATGCCCTCCTCAGT	1	+	chr1:36361-36480
V01555.2_ebv_genome	probe_cstmEBV_0417_305	TCCCTAGTCCCCGGGCTTCAGGCCCCCTCCGTCCCCGTCCTCCAGAGACCCGGGCTTCAGGCCCTGCCTCTCCTGTTACCCTTTTAGAACCACAGCCTGGACACATGTGCCAGACGCCTT	4	+	chr1:36481-36600
V01555.2_ebv_genome	probe_cstmEBV_0417_306	GGCCTCTAAGGCCCTCGGGTCCCCCTGGACCCCGGCCTCAGCAACCCTGCTGCTCCCCTCCTGCCACCCCAGCCTCCCCCCCTCCCCGTCCCCCTTCGCTCCTGATCCTCCCCCGGTCCC	16	+	chr1:36601-36720
V01555.2_ebv_genome	probe_cstmEBV_0417_307	CAGTAGGGCCGCCTGCCCCCCTGCACCCAGTACCTGCCCCTCTTGGCCACGCACCCCGGGCCAGGCCACCTTAGACCCGGCCAAGCCCCATCCCTGAAGACCCAGCGGCCATTCTCTCTG	6	+	chr1:36721-36840
V01555.2_ebv_genome	probe_cstmEBV_0417_308	GTAACGAGCAGAGAAGAAGTAGAGGCCCGCGGCCATTGGGCCCAGATTGAGAGACCAGTCCAGGGGCCCGAGGTTGGAGCCAGCGGGCACCCGAGGTCCCAGCACCCGGTCCCTCCGGGG	5	+	chr1:36841-36960
V01555.2_ebv_genome	probe_cstmEBV_0417_309	GGCAGAGACAGGCAGGGCCCCCCGGCAGCTGGCCCCGAGGAGGCGCCCGGAGTGGGGCCGGTCGGCTGGGCTGGCCGAGCCCGGGTCTGGGAGGTCTGGGGTGGCGAGCCTGCTGTCTCA	16	+	chr1:36961-37080
V01555.2_ebv_genome	probe_cstmEBV_0417_31	CACCGTGGGAAGCAAGGAGCACTTGGTCAGGCACACGGACAGGGTCAGCGGAGGACGCGTGGCACAGCAGCCCGGGGTAGGTCCCCTGGACCTGCCGCTGGCGGACTACGCCTTCGTTGC	5	+	chr1:3601-3720
V01555.2_ebv_genome	probe_cstmEBV_0417_310	GGAGGGGCCTGGCTCCGCCGGGTGGCCCTGGGGTAAGTCTGGGAGGCAGAGGGTCGGCCTAGGCCCGGGGAAGTGGAGGGGGATCGCCCGGGTCTCTGTTGGCAGAGTCCGGGCGATCCT	16	+	chr1:37081-37200
V01555.2_ebv_genome	probe_cstmEBV_0417_311	CTGAGACCCTCCGGGCCCGGACGGTCGCCCTCAGCCCCCCAGACAGACCCCAGGGTCTCCAGGCAGGGTCCGGCATCTTCAGGGGCAGCAGGCTCACCACCACAGGCCCCCCAGACCCGG	16	+	chr1:37201-37320
V01555.2_ebv_genome	probe_cstmEBV_0417_312	GTCTCGGCCAGCCGAGCCGACCGGCCCCGCGCCTGGCGCCTCCTCGGGGCCAGCCGCCGGGGTTGGTTCTGCCCCTCTCTCTGTCCTTCAGAGGAACCAGGGACCTCGGGCACCCCAGAG	16	+	chr1:37321-37440
V01555.2_ebv_genome	probe_cstmEBV_0417_313	CCCCTCGGGCCCGCCTCCAGGCGCCCTCCTGGTCTCCGCTCCCCTCTGAGCCCCGTTAAACCCAAAGAATGTCTGAGGGGAGCCACCCTCGGGGCCCAGGCCCCAGAGTCCAGAGGTCAG	6	+	chr1:37441-37560
V01555.2_ebv_genome	probe_cstmEBV_0417_314	GGGCACCTCAGGGTGCCTCCCCGGGTCCCAGGCCAGCCGGAGGGACCCCGGCAGCCCGGGCGGCCCCAGAGGCCGGTTCCTCGCCCCTTCCCCGGGCTTCAGAGCCCAGGATGTCCCCCA	16	+	chr1:37561-37680
V01555.2_ebv_genome	probe_cstmEBV_0417_315	GAAGGGACCCTAGGCGTCCCCTCTCCTCCCCTCCAGGCCCGAGCCTCTCCCTCGCGGAGAGGGGCCTCTTTGGGCCCTCAAGTCCAGCCCCACCGAGACCCGAGTGGCCCGGATCCCCCC	16	+	chr1:37681-37800
V01555.2_ebv_genome	probe_cstmEBV_0417_316	ACCGGCCCTTCTCTCTGTCCCCCTGCTCCTCTCCAACCTTCGCTCCACCCTAGACCCCAGCTTCTGGCCTCCCCGGGTCCACCAGGCCAGCCGGAGGGACCCCGGCAGCCCGGGCGAGTC	16	+	chr1:37801-37920
V01555.2_ebv_genome	probe_cstmEBV_0417_317	GCCTTCCCTCTCCCCTGGCCTCTCCTTCCCGCCTCCCACCCGAGCCCCCTCAGCTTGCCTCCCCACCGGGTCCATCAGGCCGGCCGGAGGGACCCCGGCGGCCCGGTGTCAGTCCCCCCT	16	+	chr1:37921-38040
V01555.2_ebv_genome	probe_cstmEBV_0417_318	GCAGCCGCCCAGTCTCTGCCTCCAGGCAAGGGCGCCAGCTTTTCTCCCCCCAGCCTGAGGCCCAGTCTCCTGTGCACTGTCTGTAAAGTCCAGCCTCCCACGCCCGTCCACGGCTCCCGG	5	+	chr1:38041-38160
V01555.2_ebv_genome	probe_cstmEBV_0417_319	GCCCAGCCTCGTCCACCCCTCCCCACGGTGGACAGGCCCTCTGTCCACCCGGGCCATCCCCGCCCCCCTGTGTCCACCCCAGTCCCGTCCAGGGGGGACTTTATGTGACCCTTGGGCCTG	16	+	chr1:38161-38280
V01555.2_ebv_genome	probe_cstmEBV_0417_32	CCACAGTCAGGTCTGGACCAGGCCCGGTGGGGCTCCTCCCTTGCCCTATCGTACCTGGGATCGAATGACAGAGAAGCTGCTTGTCTCCGCAAAACCCGGCGGAGAGAACGTTAAGGTTTC	2	+	chr1:3721-3840
V01555.2_ebv_genome	probe_cstmEBV_0417_320	GCTCCCCATAGACTCCCATGTAAGCCTGCCTCGAGTAGGTGCCTCCAGAGCCCCTTTTGCCCCCCTGGCGGCCCAGCCCGACCCCCGGGCGCCCCCAAACTTTGTCCAGATGTCCAGGGG	5	+	chr1:38281-38400
V01555.2_ebv_genome	probe_cstmEBV_0417_321	TCCCCGAGGGTGAGGCCCAGCCCCCTCCCGCCCCTGTCCACTGCCCCGGTCCCCCCAGAAGCCCCCAAAAGTAGAGGCTCAGGCCATGCGCGCCCTGTCACCAGGCCTGCCAAAGAGCCA	16	+	chr1:38401-38520
V01555.2_ebv_genome	probe_cstmEBV_0417_322	GATCTAAGGCCGGGAGAGGCAGCCCCAAAGCGGGTGCAGTAACAGGTAATCTCTGGTAGTGATTTGGACCCGAAATCTGACACTTTAGAGCTCTGGAGGACTTTAAAACTCTAAAAATCA	1	+	chr1:38521-38640
V01555.2_ebv_genome	probe_cstmEBV_0417_323	AAACTTTAGAGGCGAATGGGCGCCATTTTGTCCCCACGCGCGCATAATGGCGGACCTAGGCCTAAAACCCCCAGGAAGCGGGTCTATGGTTGGCTGCGCTGCTGCTATCTTTAGAGGGGA	1	+	chr1:38641-38760
V01555.2_ebv_genome	probe_cstmEBV_0417_324	AAAGAGGAATAAGCCCCCAGACAGGGGAGTGGGCTTGTTTGTGACTTCACCAAAGGTCAGGGCCCAAGGGGGTTCGCGTTGCTAGGCCACCTTCTCAGTCCAGCGCGTTTACGTAAGCCA	1	+	chr1:38761-38880
V01555.2_ebv_genome	probe_cstmEBV_0417_325	GACAGCAGCCAATTGTCAGTTCTAGGGAGGGGGACCACTGCCCCTGGTATAAAGTGGTCCTGCAGCTATTTCTGGTCGCATCAGAGCGCCAGGAGTCCACACAAATGTAAGAGGGGGTCT	1	+	chr1:38881-39000
V01555.2_ebv_genome	probe_cstmEBV_0417_326	TCTACCTCTCCCTAGCCCTCCGCCCCCTCCAAGGACTCGGGCCCAGTTTCTAACTTTTCCCCTTCCCTCCCTCGTCTTGCCCTGCGCCCGGGGCCACCTTCATCACCGTCGCTGACTCCG	4	+	chr1:39001-39120
V01555.2_ebv_genome	probe_cstmEBV_0417_327	CCATCCAAGCCTAGGGGAGACCGAAGTGAAGGCCCTGGACCAACCCGGCCCGGGCCCCCCGGTATCGGGCCAGAGGTAAGTGGACTTTAATTTTTTCTGCTAAGCCCAACACTCCACCAC	2	+	chr1:39121-39240
V01555.2_ebv_genome	probe_cstmEBV_0417_328	ACCCAGGCACACACTACACACACCCACCCGTCTCAGGGTCCCCTCGGACAGCTCCTAAGAAGGCACCGGTCGCCCAGTCCTACCAGAGGGGGCCAAGAACCCAGACGAGTCCGTAGAAGG	4	+	chr1:39241-39360
V01555.2_ebv_genome	probe_cstmEBV_0417_329	GTCCTCGTCCAGCAAGAAGAGGAGGTGGTAAGCGGTTCACCTTCAGGGGTAAGTAACCTGACCTCTCCAGGGCTCACATAAAGGGAGGCTTAGTATACATGCTTCTTGCTTTTCACAGGA	1	+	chr1:39361-39480
V01555.2_ebv_genome	probe_cstmEBV_0417_33	AGGTACCGTGATTACATTGGGAGAACAGGGGTACAAAGTGTCGTTGGATCTGAGGGAGGGAACCAGGCTGGCAATGGCTGAGGCGCTGCTGAACGCAGCATGTGCCCCAATCTTGGATCC	1	+	chr1:3841-3960
V01555.2_ebv_genome	probe_cstmEBV_0417_330	ACCTGGGGGCTAGTCTGGGTGGGATTAGGCTGCCTCAAGTTGCATCAGCCAGGGCTTCATGCCCTCCTCAGTTCCCTAGTCCCCGGGCTTCAGGCCCCCTCCGTCCCCGTCCTCCAGAGA	4	+	chr1:39481-39600
V01555.2_ebv_genome	probe_cstmEBV_0417_331	CCCGGGCTTCAGGCCCTGCCTCTCCTGTTACCCTTTTAGAACCACAGCCTGGACACATGTGCCAGACGCCTTGGCCTCTAAGGCCCTCGGGTCCCCCTGGACCCCGGCCTCAGCAACCCT	4	+	chr1:39601-39720
V01555.2_ebv_genome	probe_cstmEBV_0417_332	GCTGCTCCCCTCCTGCCACCCCAGCCTCCCCCCCTCCCCGTCCCCCTTCGCTCCTGATCCTCCCCCGGTCCCCAGTAGGGCCGCCTGCCCCCCTGCACCCAGTACCTGCCCCTCTTGGCC	16	+	chr1:39721-39840
V01555.2_ebv_genome	probe_cstmEBV_0417_333	ACGCACCCCGGGCCAGGCCACCTTAGACCCGGCCAAGCCCCATCCCTGAAGACCCAGCGGCCATTCTCTCTGGTAACGAGCAGAGAAGAAGTAGAGGCCCGCGGCCATTGGGCCCAGATT	4	+	chr1:39841-39960
V01555.2_ebv_genome	probe_cstmEBV_0417_334	GAGAGACCAGTCCAGGGGCCCGAGGTTGGAGCCAGCGGGCACCCGAGGTCCCAGCACCCGGTCCCTCCGGGGGGCAGAGACAGGCAGGGCCCCCCGGCAGCTGGCCCCGAGGAGGCGCCC	16	+	chr1:39961-40080
V01555.2_ebv_genome	probe_cstmEBV_0417_335	GGAGTGGGGCCGGTCGGCTGGGCTGGCCGAGCCCGGGTCTGGGAGGTCTGGGGTGGCGAGCCTGCTGTCTCAGGAGGGGCCTGGCTCCGCCGGGTGGCCCTGGGGTAAGTCTGGGAGGCA	16	+	chr1:40081-40200
V01555.2_ebv_genome	probe_cstmEBV_0417_336	GAGGGTCGGCCTAGGCCCGGGGAAGTGGAGGGGGATCGCCCGGGTCTCTGTTGGCAGAGTCCGGGCGATCCTCTGAGACCCTCCGGGCCCGGACGGTCGCCCTCAGCCCCCCAGACAGAC	16	+	chr1:40201-40320
V01555.2_ebv_genome	probe_cstmEBV_0417_337	CCCAGGGTCTCCAGGCAGGGTCCGGCATCTTCAGGGGCAGCAGGCTCACCACCACAGGCCCCCCAGACCCGGGTCTCGGCCAGCCGAGCCGACCGGCCCCGCGCCTGGCGCCTCCTCGGG	16	+	chr1:40321-40440
V01555.2_ebv_genome	probe_cstmEBV_0417_338	GCCAGCCGCCGGGGTTGGTTCTGCCCCTCTCTCTGTCCTTCAGAGGAACCAGGGACCTCGGGCACCCCAGAGCCCCTCGGGCCCGCCTCCAGGCGCCCTCCTGGTCTCCGCTCCCCTCTG	16	+	chr1:40441-40560
V01555.2_ebv_genome	probe_cstmEBV_0417_339	AGCCCCGTTAAACCCAAAGAATGTCTGAGGGGAGCCACCCTCGGGGCCCAGGCCCCAGAGTCCAGAGGTCAGGGGCACCTCAGGGTGCCTCCCCGGGTCCCAGGCCAGCCGGAGGGACCC	6	+	chr1:40561-40680
V01555.2_ebv_genome	probe_cstmEBV_0417_34	GGAAGACGTCTTGCTCACCCTGCATCTACACCTGGATCCGCGCCGGGCAGACAACTCGGCCGTGATGGAGGCTATGACGGCGGCGAGTGACTACGCGCGTGGCCTGGGCGTGAAGCTGAC	4	+	chr1:3961-4080
V01555.2_ebv_genome	probe_cstmEBV_0417_340	CGGCAGCCCGGGCGGCCCCAGAGGCCGGTTCCTCGCCCCTTCCCCGGGCTTCAGAGCCCAGGATGTCCCCCAGAAGGGACCCTAGGCGTCCCCTCTCCTCCCCTCCAGGCCCGAGCCTCT	16	+	chr1:40681-40800
V01555.2_ebv_genome	probe_cstmEBV_0417_341	CCCTCGCGGAGAGGGGCCTCTTTGGGCCCTCAAGTCCAGCCCCACCGAGACCCGAGTGGCCCGGATCCCCCCACCGGCCCTTCTCTCTGTCCCCCTGCTCCTCTCCAACCTTCGCTCCAC	6	+	chr1:40801-40920
V01555.2_ebv_genome	probe_cstmEBV_0417_342	CCTAGACCCCAGCTTCTGGCCTCCCCGGGTCCACCAGGCCAGCCGGAGGGACCCCGGCAGCCCGGGCGAGTCGCCTTCCCTCTCCCCTGGCCTCTCCTTCCCGCCTCCCACCCGAGCCCC	16	+	chr1:40921-41040
V01555.2_ebv_genome	probe_cstmEBV_0417_343	CTCAGCTTGCCTCCCCACCGGGTCCATCAGGCCGGCCGGAGGGACCCCGGCGGCCCGGTGTCAGTCCCCCCTGCAGCCGCCCAGTCTCTGCCTCCAGGCAAGGGCGCCAGCTTTTCTCCC	16	+	chr1:41041-41160
V01555.2_ebv_genome	probe_cstmEBV_0417_344	CCCAGCCTGAGGCCCAGTCTCCTGTGCACTGTCTGTAAAGTCCAGCCTCCCACGCCCGTCCACGGCTCCCGGGCCCAGCCTCGTCCACCCCTCCCCACGGTGGACAGGCCCTCTGTCCAC	6	+	chr1:41161-41280
V01555.2_ebv_genome	probe_cstmEBV_0417_345	CCGGGCCATCCCCGCCCCCCTGTGTCCACCCCAGTCCCGTCCAGGGGGGACTTTATGTGACCCTTGGGCCTGGCTCCCCATAGACTCCCATGTAAGCCTGCCTCGAGTAGGTGCCTCCAG	5	+	chr1:41281-41400
V01555.2_ebv_genome	probe_cstmEBV_0417_346	AGCCCCTTTTGCCCCCCTGGCGGCCCAGCCCGACCCCCGGGCGCCCCCAAACTTTGTCCAGATGTCCAGGGGTCCCCGAGGGTGAGGCCCAGCCCCCTCCCGCCCCTGTCCACTGCCCCG	16	+	chr1:41401-41520
V01555.2_ebv_genome	probe_cstmEBV_0417_347	GTCCCCCCAGAAGCCCCCAAAAGTAGAGGCTCAGGCCATGCGCGCCCTGTCACCAGGCCTGCCAAAGAGCCAGATCTAAGGCCGGGAGAGGCAGCCCCAAAGCGGGTGCAGTAACAGGTA	4	+	chr1:41521-41640
V01555.2_ebv_genome	probe_cstmEBV_0417_348	ATCTCTGGTAGTGATTTGGACCCGAAATCTGACACTTTAGAGCTCTGGAGGACTTTAAAACTCTAAAAATCAAAACTTTAGAGGCGAATGGGCGCCATTTTGTCCCCACGCGCGCATAAT	1	+	chr1:41641-41760
V01555.2_ebv_genome	probe_cstmEBV_0417_349	GGCGGACCTAGGCCTAAAACCCCCAGGAAGCGGGTCTATGGTTGGCTGCGCTGCTGCTATCTTTAGAGGGGAAAAGAGGAATAAGCCCCCAGACAGGGGAGTGGGCTTGTTTGTGACTTC	1	+	chr1:41761-41880
V01555.2_ebv_genome	probe_cstmEBV_0417_35	CTTTGGCTCGGCCTCCTGCCCCGAGACCGGCTCGTCCGCCTCCAACTTCATGACCGTGGTGGCCTCTGTCTCCGCCCCAGGGGAATTCTCGGGTCCTCTGATCACGCCAGTGCTTCAGAA	4	+	chr1:4081-4200
V01555.2_ebv_genome	probe_cstmEBV_0417_350	ACCAAAGGTCAGGGCCCAAGGGGGTTCGCGTTGCTAGGCCACCTTCTCAGTCCAGCGCGTTTACGTAAGCCAGACAGCAGCCAATTGTCAGTTCTAGGGAGGGGGACCACTGCCCCTGGT	2	+	chr1:41881-42000
V01555.2_ebv_genome	probe_cstmEBV_0417_351	ATAAAGTGGTCCTGCAGCTATTTCTGGTCGCATCAGAGCGCCAGGAGTCCACACAAATGTAAGAGGGGGTCTTCTACCTCTCCCTAGCCCTCCGCCCCCTCCAAGGACTCGGGCCCAGTT	1	+	chr1:42001-42120
V01555.2_ebv_genome	probe_cstmEBV_0417_352	TCTAACTTTTCCCCTTCCCTCCCTCGTCTTGCCCTGCGCCCGGGGCCACCTTCATCACCGTCGCTGACTCCGCCATCCAAGCCTAGGGGAGACCGAAGTGAAGGCCCTGGACCAACCCGG	4	+	chr1:42121-42240
V01555.2_ebv_genome	probe_cstmEBV_0417_353	CCCGGGCCCCCCGGTATCGGGCCAGAGGTAAGTGGACTTTAATTTTTTCTGCTAAGCCCAACACTCCACCACACCCAGGCACACACTACACACACCCACCCGTCTCAGGGTCCCCTCGGA	2	+	chr1:42241-42360
V01555.2_ebv_genome	probe_cstmEBV_0417_354	CAGCTCCTAAGAAGGCACCGGTCGCCCAGTCCTACCAGAGGGGGCCAAGAACCCAGACGAGTCCGTAGAAGGGTCCTCGTCCAGCAAGAAGAGGAGGTGGTAAGCGGTTCACCTTCAGGG	3	+	chr1:42361-42480
V01555.2_ebv_genome	probe_cstmEBV_0417_355	GTAAGTAACCTGACCTCTCCAGGGCTCACATAAAGGGAGGCTTAGTATACATGCTTCTTGCTTTTCACAGGAACCTGGGGGCTAGTCTGGGTGGGATTAGGCTGCCTCAAGTTGCATCAG	1	+	chr1:42481-42600
V01555.2_ebv_genome	probe_cstmEBV_0417_356	CCAGGGCTTCATGCCCTCCTCAGTTCCCTAGTCCCCGGGCTTCAGGCCCCCTCCGTCCCCGTCCTCCAGAGACCCGGGCTTCAGGCCCTGCCTCTCCTGTTACCCTTTTAGAACCACAGC	4	+	chr1:42601-42720
V01555.2_ebv_genome	probe_cstmEBV_0417_357	CTGGACACATGTGCCAGACGCCTTGGCCTCTAAGGCCCTCGGGTCCCCCTGGACCCCGGCCTCAGCAACCCTGCTGCTCCCCTCCTGCCACCCCAGCCTCCCCCCCTCCCCGTCCCCCTT	16	+	chr1:42721-42840
V01555.2_ebv_genome	probe_cstmEBV_0417_358	CGCTCCTGATCCTCCCCCGGTCCCCAGTAGGGCCGCCTGCCCCCCTGCACCCAGTACCTGCCCCTCTTGGCCACGCACCCCGGGCCAGGCCACCTTAGACCCGGCCAAGCCCCATCCCTG	16	+	chr1:42841-42960
V01555.2_ebv_genome	probe_cstmEBV_0417_359	AAGACCCAGCGGCCATTCTCTCTGGTAACGAGCAGAGAAGAAGTAGAGGCCCGCGGCCATTGGGCCCAGATTGAGAGACCAGTCCAGGGGCCCGAGGTTGGAGCCAGCGGGCACCCGAGG	4	+	chr1:42961-43080
V01555.2_ebv_genome	probe_cstmEBV_0417_36	GACGGGCAGTCTCCTGATTGCGGTGCGTTGCGGGGATGGCAAGATCCAGGGAGGGTCGCTGTTTGAGCAGCTCTTTAGCGACGTGGCCACGACCCCACGGGCACCCGAGGCGTTGTCTCT	4	+	chr1:4201-4320
V01555.2_ebv_genome	probe_cstmEBV_0417_360	TCCCAGCACCCGGTCCCTCCGGGGGGCAGAGACAGGCAGGGCCCCCCGGCAGCTGGCCCCGAGGAGGCGCCCGGAGTGGGGCCGGTCGGCTGGGCTGGCCGAGCCCGGGTCTGGGAGGTC	16	+	chr1:43081-43200
V01555.2_ebv_genome	probe_cstmEBV_0417_361	TGGGGTGGCGAGCCTGCTGTCTCAGGAGGGGCCTGGCTCCGCCGGGTGGCCCTGGGGTAAGTCTGGGAGGCAGAGGGTCGGCCTAGGCCCGGGGAAGTGGAGGGGGATCGCCCGGGTCTC	16	+	chr1:43201-43320
V01555.2_ebv_genome	probe_cstmEBV_0417_362	TGTTGGCAGAGTCCGGGCGATCCTCTGAGACCCTCCGGGCCCGGACGGTCGCCCTCAGCCCCCCAGACAGACCCCAGGGTCTCCAGGCAGGGTCCGGCATCTTCAGGGGCAGCAGGCTCA	6	+	chr1:43321-43440
V01555.2_ebv_genome	probe_cstmEBV_0417_363	CCACCACAGGCCCCCCAGACCCGGGTCTCGGCCAGCCGAGCCGACCGGCCCCGCGCCTGGCGCCTCCTCGGGGCCAGCCGCCGGGGTTGGTTCTGCCCCTCTCTCTGTCCTTCAGAGGAA	16	+	chr1:43441-43560
V01555.2_ebv_genome	probe_cstmEBV_0417_364	CCAGGGACCTCGGGCACCCCAGAGCCCCTCGGGCCCGCCTCCAGGCGCCCTCCTGGTCTCCGCTCCCCTCTGAGCCCCGTTAAACCCAAAGAATGTCTGAGGGGAGCCACCCTCGGGGCC	16	+	chr1:43561-43680
V01555.2_ebv_genome	probe_cstmEBV_0417_365	CAGGCCCCAGAGTCCAGAGGTCAGGGGCACCTCAGGGTGCCTCCCCGGGTCCCAGGCCAGCCGGAGGGACCCCGGCAGCCCGGGCGGCCCCAGAGGCCGGTTCCTCGCCCCTTCCCCGGG	16	+	chr1:43681-43800
V01555.2_ebv_genome	probe_cstmEBV_0417_366	CTTCAGAGCCCAGGATGTCCCCCAGAAGGGACCCTAGGCGTCCCCTCTCCTCCCCTCCAGGCCCGAGCCTCTCCCTCGCGGAGAGGGGCCTCTTTGGGCCCTCAAGTCCAGCCCCACCGA	6	+	chr1:43801-43920
V01555.2_ebv_genome	probe_cstmEBV_0417_367	GACCCGAGTGGCCCGGATCCCCCCACCGGCCCTTCTCTCTGTCCCCCTGCTCCTCTCCAACCTTCGCTCCACCCTAGACCCCAGCTTCTGGCCTCCCCGGGTCCACCAGGCCAGCCGGAG	16	+	chr1:43921-44040
V01555.2_ebv_genome	probe_cstmEBV_0417_368	GGACCCCGGCAGCCCGGGCGAGTCGCCTTCCCTCTCCCCTGGCCTCTCCTTCCCGCCTCCCACCCGAGCCCCCTCAGCTTGCCTCCCCACCGGGTCCATCAGGCCGGCCGGAGGGACCCC	16	+	chr1:44041-44160
V01555.2_ebv_genome	probe_cstmEBV_0417_369	GGCGGCCCGGTGTCAGTCCCCCCTGCAGCCGCCCAGTCTCTGCCTCCAGGCAAGGGCGCCAGCTTTTCTCCCCCCAGCCTGAGGCCCAGTCTCCTGTGCACTGTCTGTAAAGTCCAGCCT	5	+	chr1:44161-44280
V01555.2_ebv_genome	probe_cstmEBV_0417_37	GAAGAATCTCTTCCGGGCAGTCCAGCAGCTGGTCAAGAGCGGCATCGTGCTGTCAGGGCATGACATCAGCGACGGGGGCCTGGTGACCTGCCTGGTGGAGATGGCCCTGGCCGGGCAGCG	5	+	chr1:4321-4440
V01555.2_ebv_genome	probe_cstmEBV_0417_370	CCCACGCCCGTCCACGGCTCCCGGGCCCAGCCTCGTCCACCCCTCCCCACGGTGGACAGGCCCTCTGTCCACCCGGGCCATCCCCGCCCCCCTGTGTCCACCCCAGTCCCGTCCAGGGGG	16	+	chr1:44281-44400
V01555.2_ebv_genome	probe_cstmEBV_0417_371	GACTTTATGTGACCCTTGGGCCTGGCTCCCCATAGACTCCCATGTAAGCCTGCCTCGAGTAGGTGCCTCCAGAGCCCCTTTTGCCCCCCTGGCGGCCCAGCCCGACCCCCGGGCGCCCCC	5	+	chr1:44401-44520
V01555.2_ebv_genome	probe_cstmEBV_0417_372	AAACTTTGTCCAGATGTCCAGGGGTCCCCGAGGGTGAGGCCCAGCCCCCTCCCGCCCCTGTCCACTGCCCCGGTCCCCCCAGAAGCCCCCAAAAGTAGAGGCTCAGGCCATGCGCGCCCT	5	+	chr1:44521-44640
V01555.2_ebv_genome	probe_cstmEBV_0417_373	GTCACCAGGCCTGCCAAAGAGCCAGATCTAAGGCCGGGAGAGGCAGCCCCAAAGCGGGTGCAGTAACAGGTAATCTCTGGTAGTGATTTGGACCCGAAATCTGACACTTTAGAGCTCTGG	1	+	chr1:44641-44760
V01555.2_ebv_genome	probe_cstmEBV_0417_374	AGGACTTTAAAACTCTAAAAATCAAAACTTTAGAGGCGAATGGGCGCCATTTTGTCCCCACGCGCGCATAATGGCGGACCTAGGCCTAAAACCCCCAGGAAGCGGGTCTATGGTTGGCTG	1	+	chr1:44761-44880
V01555.2_ebv_genome	probe_cstmEBV_0417_375	CGCTGCTGCTATCTTTAGAGGGGAAAAGAGGAATAAGCCCCCAGACAGGGGAGTGGGCTTGTTTGTGACTTCACCAAAGGTCAGGGCCCAAGGGGGTTCGCGTTGCTAGGCCACCTTCTC	1	+	chr1:44881-45000
V01555.2_ebv_genome	probe_cstmEBV_0417_376	AGTCCAGCGCGTTTACGTAAGCCAGACAGCAGCCAATTGTCAGTTCTAGGGAGGGGGACCACTGCCCCTGGTATAAAGTGGTCCTGCAGCTATTTCTGGTCGCATCAGAGCGCCAGGAGT	1	+	chr1:45001-45120
V01555.2_ebv_genome	probe_cstmEBV_0417_377	CCACACAAATGTAAGAGGGGGTCTTCTACCTCTCCCTAGCCCTCCGCCCCCTCCAAGGACTCGGGCCCAGTTTCTAACTTTTCCCCTTCCCTCCCTCGTCTTGCCCTGCGCCCGGGGCCA	3	+	chr1:45121-45240
V01555.2_ebv_genome	probe_cstmEBV_0417_378	CCTTCATCACCGTCGCTGACTCCGCCATCCAAGCCTAGGGGAGACCGAAGTGAAGGCCCTGGACCAACCCGGCCCGGGCCCCCCGGTATCGGGCCAGAGGTAAGTGGACTTTAATTTTTT	3	+	chr1:45241-45360
V01555.2_ebv_genome	probe_cstmEBV_0417_379	CTGCTAAGCCCAACACTCCACCACACCCAGGCACACACTACACACACCCACCCGTCTCAGGGTCCCCTCGGACAGCTCCTAAGAAGGCACCGGTCGCCCAGTCCTACCAGAGGGGGCCAA	4	+	chr1:45361-45480
V01555.2_ebv_genome	probe_cstmEBV_0417_38	GGGAGTGACCATCACTATGCCGGTGGCCTCCGACTACCTCCCGGAGATGTTTGCAGAGCACCCCGGCCTGGTGTTTGAGGTGGAGGAGCGCAGCGTGGGTGAGGTGCTGCAGACCCTGCG	4	+	chr1:4441-4560
V01555.2_ebv_genome	probe_cstmEBV_0417_380	GAACCCAGACGAGTCCGTAGAAGGGTCCTCGTCCAGCAAGAAGAGGAGGTGGTAAGCGGTTCACCTTCAGGGGTAAGTAACCTGACCTCTCCAGGGCTCACATAAAGGGAGGCTTAGTAT	1	+	chr1:45481-45600
V01555.2_ebv_genome	probe_cstmEBV_0417_381	ACATGCTTCTTGCTTTTCACAGGAACCTGGGGGCTAGTCTGGGTGGGATTAGGCTGCCTCAAGTTGCATCAGCCAGGGCTTCATGCCCTCCTCAGTTCCCTAGTCCCCGGGCTTCAGGCC	2	+	chr1:45601-45720
V01555.2_ebv_genome	probe_cstmEBV_0417_382	CCCTCCGTCCCCGTCCTCCAGAGACCCGGGCTTCAGGCCCTGCCTCTCCTGTTACCCTTTTAGAACCACAGCCTGGACACATGTGCCAGACGCCTTGGCCTCTAAGGCCCTCGGGTCCCC	4	+	chr1:45721-45840
V01555.2_ebv_genome	probe_cstmEBV_0417_383	CTGGACCCCGGCCTCAGCAACCCTGCTGCTCCCCTCCTGCCACCCCAGCCTCCCCCCCTCCCCGTCCCCCTTCGCTCCTGATCCTCCCCCGGTCCCCAGTAGGGCCGCCTGCCCCCCTGC	16	+	chr1:45841-45960
V01555.2_ebv_genome	probe_cstmEBV_0417_384	ACCCAGTACCTGCCCCTCTTGGCCACGCACCCCGGGCCAGGCCACCTTAGACCCGGCCAAGCCCCATCCCTGAAGACCCAGCGGCCATTCTCTCTGGTAACGAGCAGAGAAGAAGTAGAG	4	+	chr1:45961-46080
V01555.2_ebv_genome	probe_cstmEBV_0417_385	GCCCGCGGCCATTGGGCCCAGATTGAGAGACCAGTCCAGGGGCCCGAGGTTGGAGCCAGCGGGCACCCGAGGTCCCAGCACCCGGTCCCTCCGGGGGGCAGAGACAGGCAGGGCCCCCCG	16	+	chr1:46081-46200
V01555.2_ebv_genome	probe_cstmEBV_0417_386	GCAGCTGGCCCCGAGGAGGCGCCCGGAGTGGGGCCGGTCGGCTGGGCTGGCCGAGCCCGGGTCTGGGAGGTCTGGGGTGGCGAGCCTGCTGTCTCAGGAGGGGCCTGGCTCCGCCGGGTG	16	+	chr1:46201-46320
V01555.2_ebv_genome	probe_cstmEBV_0417_387	GCCCTGGGGTAAGTCTGGGAGGCAGAGGGTCGGCCTAGGCCCGGGGAAGTGGAGGGGGATCGCCCGGGTCTCTGTTGGCAGAGTCCGGGCGATCCTCTGAGACCCTCCGGGCCCGGACGG	16	+	chr1:46321-46440
V01555.2_ebv_genome	probe_cstmEBV_0417_388	TCGCCCTCAGCCCCCCAGACAGACCCCAGGGTCTCCAGGCAGGGTCCGGCATCTTCAGGGGCAGCAGGCTCACCACCACAGGCCCCCCAGACCCGGGTCTCGGCCAGCCGAGCCGACCGG	16	+	chr1:46441-46560
V01555.2_ebv_genome	probe_cstmEBV_0417_389	CCCCGCGCCTGGCGCCTCCTCGGGGCCAGCCGCCGGGGTTGGTTCTGCCCCTCTCTCTGTCCTTCAGAGGAACCAGGGACCTCGGGCACCCCAGAGCCCCTCGGGCCCGCCTCCAGGCGC	16	+	chr1:46561-46680
V01555.2_ebv_genome	probe_cstmEBV_0417_39	CTCCATGAACATGTACCCGGCAGTCCTCGGTCGAGTGGGCGAGCAAGGTCCAGATCAAATGTTTGAGGTGCAGCACGGCCCAGAGACGGTGTTGCGCCAGTCGCTGCGCCTGCTGCTGGG	3	+	chr1:4561-4680
V01555.2_ebv_genome	probe_cstmEBV_0417_390	CCTCCTGGTCTCCGCTCCCCTCTGAGCCCCGTTAAACCCAAAGAATGTCTGAGGGGAGCCACCCTCGGGGCCCAGGCCCCAGAGTCCAGAGGTCAGGGGCACCTCAGGGTGCCTCCCCGG	5	+	chr1:46681-46800
V01555.2_ebv_genome	probe_cstmEBV_0417_391	GTCCCAGGCCAGCCGGAGGGACCCCGGCAGCCCGGGCGGCCCCAGAGGCCGGTTCCTCGCCCCTTCCCCGGGCTTCAGAGCCCAGGATGTCCCCCAGAAGGGACCCTAGGCGTCCCCTCT	16	+	chr1:46801-46920
V01555.2_ebv_genome	probe_cstmEBV_0417_392	CCTCCCCTCCAGGCCCGAGCCTCTCCCTCGCGGAGAGGGGCCTCTTTGGGCCCTCAAGTCCAGCCCCACCGAGACCCGAGTGGCCCGGATCCCCCCACCGGCCCTTCTCTCTGTCCCCCT	16	+	chr1:46921-47040
V01555.2_ebv_genome	probe_cstmEBV_0417_393	GCTCCTCTCCAACCTTCGCTCCACCCTAGACCCCAGCTTCTGGCCTCCCCGGGTCCACCAGGCCAGCCGGAGGGACCCCGGCAGCCCGGGCGAGTCGCCTTCCCTCTCCCCTGGCCTCTC	16	+	chr1:47041-47160
V01555.2_ebv_genome	probe_cstmEBV_0417_394	CTTCCCGCCTCCCACCCGAGCCCCCTCAGCTTGCCTCCCCACCGGGTCCATCAGGCCGGCCGGAGGGACCCCGGCGGCCCGGTGTCAGTCCCCCCTGCAGCCGCCCAGTCTCTGCCTCCA	16	+	chr1:47161-47280
V01555.2_ebv_genome	probe_cstmEBV_0417_395	GGCAAGGGCGCCAGCTTTTCTCCCCCCAGCCTGAGGCCCAGTCTCCTGTGCACTGTCTGTAAAGTCCAGCCTCCCACGCCCGTCCACGGCTCCCGGGCCCAGCCTCGTCCACCCCTCCCC	6	+	chr1:47281-47400
V01555.2_ebv_genome	probe_cstmEBV_0417_396	ACGGTGGACAGGCCCTCTGTCCACCCGGGCCATCCCCGCCCCCCTGTGTCCACCCCAGTCCCGTCCAGGGGGGACTTTATGTGACCCTTGGGCCTGGCTCCCCATAGACTCCCATGTAAG	5	+	chr1:47401-47520
V01555.2_ebv_genome	probe_cstmEBV_0417_397	CCTGCCTCGAGTAGGTGCCTCCAGAGCCCCTTTTGCCCCCCTGGCGGCCCAGCCCGACCCCCGGGCGCCCCCAAACTTTGTCCAGATGTCCAGGGGTCCCCGAGGGTGAGGCCCAGCCCC	16	+	chr1:47521-47640
V01555.2_ebv_genome	probe_cstmEBV_0417_398	CTCTCGCCCAAGCTGCTTTGATTCCTGGGATATTTTTGGGAATGGTGTTAACTTTCTCCCCTTGTATTTGCTATTCAATCAACCTGATTCCCCCTGCTCATACCTCCACTTACAACCAAG	1	+	chr1:47641-47760
V01555.2_ebv_genome	probe_cstmEBV_0417_399	CCACTACGGCCACGTCCCCGGCCTCCCGCTCGGGTAAGTGCTTTTTCATTTTTAGCCCCAGCCCCTCCTCTATAAGTTCTAGGCAAACCTCCAATCACCAGCCACCTTCCAATGTAGTCT	1	+	chr1:47761-47880
V01555.2_ebv_genome	probe_cstmEBV_0417_4	CTTTGCAATTTGCCTAACATGGAGGATTGAGGACCCACCTTTTAATTCTCTTCTGTTTGCATTGCTGGCCGCAGCTGGCGGACTACAAGGCATTTACGGTTAGTGTGCCTCTGTTATGAA	1	+	chr1:361-480
V01555.2_ebv_genome	probe_cstmEBV_0417_40	AACCTGGTCATCCTTTGCCAGCGAGCAGTACGAGTGCCTGCGACCAGATCGGATTAACCGGTCCATGCACGTGTCCGACTACGGCTATAACGAAGCACTGGCAGTCTCCCCGTTGACAGG	1	+	chr1:4681-4800
V01555.2_ebv_genome	probe_cstmEBV_0417_400	CTTAGAGAGTGGCTGCTACGCATTAGAGACCACTTTGAGCCACCCACAGTAACCACCCAGCGCCAATCTGTCTACATAGAAGAAGAAGAGGATGAAGACTAAGTCACAGGCTTAGCCAGG	1	+	chr1:47881-48000
V01555.2_ebv_genome	probe_cstmEBV_0417_401	TGATTTGTGAATTTCAGTTTATTTACTTTCTTCCAATCAAGCTTTCCCAGCCTCCGCTTGTTAGGTCCTAGTTATGGGTTTTCCATGGGGGACTTAGTATCCGTTCTATTAGATTAACGT	1	+	chr1:48001-48120
V01555.2_ebv_genome	probe_cstmEBV_0417_402	GCAAGACGCTAAACTTAACCAAGGTCAGCCAAGGGACGCGTGTTATCCCAGGCTGCCCACCCTGAGGATTTCCCCCCAAAATCCTCCTACCCTCTCTTTATGCCATGTGTGTTGTTGGCT	1	+	chr1:48121-48240
V01555.2_ebv_genome	probe_cstmEBV_0417_403	TGTGTTAGTGCTATGTAATGCGTTGCCGCCAGGTGGCAGCCTGTTTATAGATGTGCAGTACCCCTTAATGTTAGGTCTGCTTTAGGGCTGCCAGGTGGCGCAATCTAGGATTAATTCACC	1	+	chr1:48241-48360
V01555.2_ebv_genome	probe_cstmEBV_0417_404	TGTATCCCTTTCCCTCCACCCGCAGTAACCCAGCACTGGCGTGTGACGTGGTGTAAAGTTTTGCCTGAACCTGTGGTTGGGCAGGTACATGCCAACAACCTTCTAAGCACCCGCGCTTGT	1	+	chr1:48361-48480
V01555.2_ebv_genome	probe_cstmEBV_0417_405	GTTTTGCTTTATCTGCCGCCATCATGCCTACATTCTATCTTGCGTTACATGGGGGACAAACATATCATCTAATTGTTGACACGGATAGTCTTGGAAACCCGTCACTCTCAGTAATTCCCT	1	+	chr1:48481-48600
V01555.2_ebv_genome	probe_cstmEBV_0417_406	CGAATCCCTACCAGGAACAACTGTCAGACACTCCATTAATTCCACTAACAATCTTTGTTGGGGAAAACACGGGGGTGCCCCCACCACTCCCACCACCCCCCCCACCACCACCCCCACCAC	1	+	chr1:48601-48720
V01555.2_ebv_genome	probe_cstmEBV_0417_408	TTGATAGGGATCCGCTAGGATATGACGTCGGGCATGGACCTCTAGCATCTGCTATGCGAATGCTTTGGATGGCTAATTATATTGTAAGACAATCACGGGGTGACCGGGGCCTTATTTTGC	1	+	chr1:48841-48960
V01555.2_ebv_genome	probe_cstmEBV_0417_409	CACAAGGCCCACAAACAGCCCCTCAGGCCAGGTTGGTCCAGCCACATGTCCCCCCTCTACGCCCGACAGCACCCACCATTTTGTCACCTCTGTCACAACCGAGGCTTACCCCTCCACAAC	3	+	chr1:48961-49080
V01555.2_ebv_genome	probe_cstmEBV_0417_41	AAAGAATCTCAGCCCACGCCGGTTGGTGACAGAGCCTGACCCACGATGTCAGGTGGCCGTGCTATGCGCCCCGGGCACCAGGGGCCATGAAAGCCTCCTGGCGGCCTTCACGAATGCCGG	4	+	chr1:4801-4920
V01555.2_ebv_genome	probe_cstmEBV_0417_410	CACTCATGATGCCACCAAGGCCTACCCCTCCTACCCCTCTGCCACCTGCAACACTAACGGTGCCACCAAGGCCTACCCGTCCTACCACTCTGCCACCCACACCACTACTCACGGTACTAC	2	+	chr1:49081-49200
V01555.2_ebv_genome	probe_cstmEBV_0417_411	AAAGGCCTACCGAACTTCAACCCACACCATCACCACCACGCATGCATCTCCCTGTCTTGCATGTGCCAGACCAATCAATGCACCCTCTTACTCATCAAAGCACCCCAAATGATCCAGATA	1	+	chr1:49201-49320
V01555.2_ebv_genome	probe_cstmEBV_0417_412	GTCCAGAACCACGGTCCCCGACTGTATTTTATAACATTCCACCTATGCCATTACCCCCCTCACAATTGCCACCACCAGCAGCACCAGCACAGCCACCTCCAGGGGTCATCAACGACCAAC	1	+	chr1:49321-49440
V01555.2_ebv_genome	probe_cstmEBV_0417_413	AATTACATCATCTACCCTCGGGGCCACCATGGTGGCCACCCATCTGCGACCCCCCGCAACCCTCTAAGACTCAAGGCCAGAGCCGGGGACAGAGCAGGGGGAGGGGCAGGGGCAGGGGCA	5	+	chr1:49441-49560
V01555.2_ebv_genome	probe_cstmEBV_0417_414	GGGGCAGGGGCAAGGGCAAGTCCAGGGACAAGCAACGCAAGCCCGGTGGACCTTGGAGACCAGAGCCAAACACCTCCAGTCCTAGCATGCCTGAACTAAGTCCAGTCCTCGGTCTTCATC	2	+	chr1:49561-49680
V01555.2_ebv_genome	probe_cstmEBV_0417_415	AGGGACAAGGGGCTGGGGACTCACCAACTCCTGGCCCATCCAATGCCGCCCCCGTTTGTAGAAATTCACACACGGCAACCCCTAACGTTTCACCAATACATGAACCGGAGTCCCATAATA	1	+	chr1:49681-49800
V01555.2_ebv_genome	probe_cstmEBV_0417_416	GCCCAGAGGCTCCCATTCTCTTCCCCGATGATTGGTATCCTCCATCTATAGACCCCGCAGACTTAGACGAAAGTTGGGATTACATTTTTGAGACAACAGAATCTCCTAGCTCAGATGAAG	1	+	chr1:49801-49920
V01555.2_ebv_genome	probe_cstmEBV_0417_417	ATTATGTGGAGGGACCCAGTAAAAGACCTCGCCCCTCCATCCAGTAAAAACCCTTGCCCTCTCCAGCAACCAATGTATCCCAAATAAATGTTACTTCTTTTGCTCTTAACCATTGACACG	1	+	chr1:49921-50040
V01555.2_ebv_genome	probe_cstmEBV_0417_418	CCTGTCATTCTATCAATTAAACAAGGGAAAAAGGTTTAGCTATTCCACCAACACGACCCCAAGGAAGGCTTGCCAAAATTGGTGCCTTGCTCTCAGCACTTTGCCAGCAACTTATAGCAT	1	+	chr1:50041-50160
V01555.2_ebv_genome	probe_cstmEBV_0417_419	GGTAGGCAGCTCAACTCGGCCCGTCTTACTGCCCAGCCTACTCTCCACTCCCAGTCCATGTTCGCACTCCTATGCATTTCCTGCCCTCCCACTTTTACCCCAGTCCCAACCCAAAACCAC	1	+	chr1:50161-50280
V01555.2_ebv_genome	probe_cstmEBV_0417_42	ATGCCTGTGCCGACGGGTGTTCTTTCGCGAGGTTAGGGACAACACGTTCCTCGACAAGTACGTGGGTCTGGCCATCGGAGGAGTTCATGGGGCCAGGGACTCTGCCCTGGCAGGCCGTGC	3	+	chr1:4921-5040
V01555.2_ebv_genome	probe_cstmEBV_0417_420	ACACAACACATAGAATTGTTAGTTTAAACAGTTTATTGATAGGTGGCTGCTTTTAGCCTAATTGTGTATTGCTCTCGTTGCCAAAACCTGTTGTAAGGGCCGGCACCCGCAACATGGGGA	1	+	chr1:50281-50400
V01555.2_ebv_genome	probe_cstmEBV_0417_421	AAACATAACCGCCGCCATCCCATGGGGAGGGTAGAGGCGGTTGACATGTAGGTGAGTAGTGTAAGAAGCATGGCGAAGTAGACAGGTTACTTTTAGAGTGTAGTGTACAGGGCCGGGCGC	1	+	chr1:50401-50520
V01555.2_ebv_genome	probe_cstmEBV_0417_422	AACAGTGCCACCAACCCGGGGTCTGAGCATTCCATGGGCAGCAGGGACACTGCACTACCGCCAGGTCCTGGGGCAGCCGGGGTTCCTGGCGCTCCGGGGGCAGCCGGGCGGCCGCCGGTG	16	+	chr1:50521-50640
V01555.2_ebv_genome	probe_cstmEBV_0417_423	GGTCCGCTGGGCCGCTGCCCCGCTCCGGGTGGGGGGTGGCCCCGCTGGGCACCGCTGCGCCGCCGCCAGGTCCTGGGGCAGCCGGGGTTCCTGGCGCTCCGGGGGCAGCCGGGCGGCCGC	16	+	chr1:50641-50760
V01555.2_ebv_genome	probe_cstmEBV_0417_424	CGGTGGGTCCGCTGGGCCGCTGCCCCGCTCCGGGTGGGGGGTGGCCCCGCTGGGCACCGCTGCGCCGCCGCCAGGTCCTGGGGCAGCCGGGGTTCCTGGCGCTCCGGGGGCAGCCGGGCG	16	+	chr1:50761-50880
V01555.2_ebv_genome	probe_cstmEBV_0417_425	GCCGCCGGTGGGTCCGCTGGGCCGCTGCCCCGCTCCGGGTGGGGGGTGGCCCCGCTGGGCACCGCTGCGCCGCCGCCAGGTCCTGGGGCAGCCGGGGTTCCTGGCGCTCCGGGGGCAGCC	16	+	chr1:50881-51000
V01555.2_ebv_genome	probe_cstmEBV_0417_426	GGGCGGCCGCCGGTGGGTCCGCTGGGCCGCTGCCCCGCTCCGGGTGGGGGGTGGCCCCGCTGGGCACCGCTGCGCCGCCGCCAGGTCCTGGGGCAGCCGGGGTTCCTGGCGCTCCGGGGG	16	+	chr1:51001-51120
V01555.2_ebv_genome	probe_cstmEBV_0417_427	CAGCCGGGCGGCCGCCGGTGGGTCCGCTGGGCCGCTGCCCCGCTCCGGGTGGGGGGTGGCCCCGCTGGGCACCGCTGCGCCGCCGCCAGGTCCTGGGGCAGCCGGGGTTCCTGGCGCTCC	16	+	chr1:51121-51240
V01555.2_ebv_genome	probe_cstmEBV_0417_428	GGGGGCAGCCGGGCGGCCGCCGGTGGGTCCGCTGGGCCGCTGCCCCGCTCCGGGTGGGGGGTGGCCCCGCTGGGCACCGCTGCGCCGCCGCCAGGTCCTGGGGCAGCCGGGGTTCCTGGC	16	+	chr1:51241-51360
V01555.2_ebv_genome	probe_cstmEBV_0417_429	GCTCCGGGGGCAGCCGGGCGGCCGCCGGTGGGTCCGCTGGGCCGCTGCCCCGCTCCGGGTGGGGGGTGGCCCCGCTGGGCACCGCTGCGCCGCCGCCAGGTCCTGGGGCAGCCGGGGTTC	16	+	chr1:51361-51480
V01555.2_ebv_genome	probe_cstmEBV_0417_43	CACCGTGGCGCTGATTAATCGTTTCCCCGCCCTGCGTGACGCTATTCTAAAGTTCCTCAACAGGCCAGATACGTTCTCGGTGGCCTTGGGGGAGCTGGGGGTGCAAGTTTTGGCTGGCCT	2	+	chr1:5041-5160
V01555.2_ebv_genome	probe_cstmEBV_0417_430	CTGGCGCTCCGGGGGCAGCCGGGCGGCCGCCGGTGGGTCCGCTGGGCCGCTGCCCCGCTCCGGGTGGGGGGTGGCCCCGCTGGGCACCGCTGCGCCGCCGCCAGGTCCTGGGGCAGCCGG	16	+	chr1:51481-51600
V01555.2_ebv_genome	probe_cstmEBV_0417_431	GGTTCCTGGCGCTCCGGGGGCAGCCGGGCGGCCGCCGGTGGGTCCGCTGGGCCGCTGCCCCGCTCCGGGTGGGGGGTGGCCCCGCTGGGCACCGCTGCGCCGCCGCCAGGTCCTGGGGCA	16	+	chr1:51601-51720
V01555.2_ebv_genome	probe_cstmEBV_0417_432	GCCGGGGTTCCTGGCGCTCCGGGGGCAGCCGGGCGGCCGCCGGTGGGTCCGCTGGGCCGCTGCCCCGCTCCGGGTGGGGGGTGGCCCCGCTGGGCACCGCTGCGCCGCCGCCAGGTCCTG	16	+	chr1:51721-51840
V01555.2_ebv_genome	probe_cstmEBV_0417_433	GGGCAGCCGGGGTTCCTGGCGCTCCGGGGGCAGCCGGGCGGCCGCCGGTGGGTCCGCTGGGCCGCTGCCCCGCTCCGGGTGGGGGGTGGCCCCGCTGGGCACCGCTGCGCCGCCGCCAGG	16	+	chr1:51841-51960
V01555.2_ebv_genome	probe_cstmEBV_0417_434	TCCTGGGGCAGCCGGGGTTCCTGGCGCTCCGGGGGCAGCCGGGCGGCCGCCGGTGGGTCCGCTGGGCCGCTGCCCCGCTCCGGGTGGGGGGTGGCCCCGCTGGGCACCGCTGCGCCGCCG	16	+	chr1:51961-52080
V01555.2_ebv_genome	probe_cstmEBV_0417_435	CCAGGTCCTGGGGCAGCCGGGGTTCCTGGCGCTCCACTGCACCTGGAATGCAGGGTGGGGGCGTGGTCCCCTGGACCCCAGCCCCGCCGATCCCTCCCCCAGGGCGTACCCGGCTTGCCT	16	+	chr1:52081-52200
V01555.2_ebv_genome	probe_cstmEBV_0417_436	GGTTCTGGGGCTCCTCTGGGGGTCGCTGCATCCGCCGGTAGGGTTCGAATGGGCGTGGTCCGCTTGCTCTGCTGGCCCGGTACGCCTGGATTGCCGGCTGGGGGCTGGGGTCCCGGGACG	16	+	chr1:52201-52320
V01555.2_ebv_genome	probe_cstmEBV_0417_437	CCCCCTCCCTGCTCCCACCCGGTTCCCTCCCCCAGGGCGTGCCCCGCTTGCCTGGTCCTGGAGCTCATCCGGGGATGCTGCATCCGCTAGTCCGACCTGGGTGGGTGCGGTCCGCTGGCC	16	+	chr1:52321-52440
V01555.2_ebv_genome	probe_cstmEBV_0417_438	CCACCCTGGGGGTAGCCGCCGGGTCTGCTGGTCCGGTGCACCTGGAAGGCAGGGGGGGGGGCAGTGAGGGAGGGGCGTGGTCCTGGGACCCCGCGCCGACTGGCAGGGGGTCCCCATGGC	16	+	chr1:52441-52560
V01555.2_ebv_genome	probe_cstmEBV_0417_439	ACAGGCCTAGGGGTCCAGGGGGCAGCCGCGGCCCAGCGCGCCCCGTTCACGGGGGAGGACCGCGGCCGAGCCACCAGGGGCCCGGCGGGGGTGGGGGGTGCGCTCCCAGGCCGGACCCTG	16	+	chr1:52561-52680
V01555.2_ebv_genome	probe_cstmEBV_0417_44	GGGGGCCGTGGGGTCAACAGATAATCCACCCGCCCCTGGCGTGGAAGTTAATGTCCAGAGATCACCTCTGATTCTGGCCCCCAACGCCTCTGGCATGTTTGAGTCCCGCTGGCTGAACAT	2	+	chr1:5161-5280
V01555.2_ebv_genome	probe_cstmEBV_0417_440	GTGCCAGGCAGGGACCCCGCGCCACCCGCTTCATGGGGGGGGAGGCCGCCGCAAGGACGCCGGGCCGGCTGGGAGGTGTGCACCCCCCGAGCGTCTGGACGACGCTGGCGAGCCGGGCCG	16	+	chr1:52681-52800
V01555.2_ebv_genome	probe_cstmEBV_0417_441	GCTCGCCTTCTTTTATCCTCTTTTTGGGGTCTCTGTGTAATACTTTAAGGTTTGCTCAGGAGTGGGGGCTTCTTATTGGTTAATTCAGGTGTGTCATTTTAGCCCGTTGGGTTTCATTAA	1	+	chr1:52801-52920
V01555.2_ebv_genome	probe_cstmEBV_0417_442	GGTGTGTCACCAGGTGGGTGGTACCTGGAGGTTATTCTATTGGGATAACGAGAGGAGGAGGGGCTAGAGGTCCGCGAGATTTGGGGTAGGCGGAGCCTCAGGAGGGTCCCCTCCATAGGG	2	+	chr1:52921-53040
V01555.2_ebv_genome	probe_cstmEBV_0417_443	TTGAACCAGGAGGGGGAGGATTGGGCTCCGCCCCGATATACCTAGTGGGTGGAGCCTAGAGGTAGGTATCCATAGGGTTCCATTATCCTGGAGGTATCCTAAGCTCCGCCCCTATATACC	1	+	chr1:53041-53160
V01555.2_ebv_genome	probe_cstmEBV_0417_444	AGGTGGGTGGAGCTAGGTAGGATTCAGCTAGGTTCCTACTGGGGTACCCCCCTACCCTACCTTAAGGTGCGCCACCCTTCCTCCTTCCGTTTTAATGGTAGAATAACCTATAGGTTATTA	1	+	chr1:53161-53280
V01555.2_ebv_genome	probe_cstmEBV_0417_445	ACCTAGTGGTGGAATAGGGTATTGCAGCTGGGTATATACCTATAGGTATATAGAACCTAGAGGAAGGGAACCCTATAGTGTAATCCCTCCCCCCCCTACCCCCCCCTCCCTTACGGTTGC	1	+	chr1:53281-53400
V01555.2_ebv_genome	probe_cstmEBV_0417_446	CTGAGCCCATCCCCCACCCCAGCACCCCGGGGTGACGTGGCACCCCGCGTGCCTTACTGACTTGTCACCTTTGCACATTTGGTCAGCTGACCGATGCTCGCCACTTCCTGGGTCATGACC	4	+	chr1:53401-53520
V01555.2_ebv_genome	probe_cstmEBV_0417_447	TGGCCTGTGCCTTGTCCCGTGGACAATGTCCCTCCAGCGTGGTGGCTGCCTTTGGGATGCATCACTTTGAGCCACTAAGCCCCCGTTGCTCGCCTTGCCTGCCTCACCATGACACACTAA	2	+	chr1:53521-53640
V01555.2_ebv_genome	probe_cstmEBV_0417_448	GCCCCTGCTAATCCATGAGCCCCGCCTTTAGGAAGCACCACGTCCCGGGGACGGAAGGGGACTTGGGGTGATTTTCTATGTGGGGGTGGAAATATGAGCAAGAATAAGGACGGCTCCTTA	1	+	chr1:53641-53760
V01555.2_ebv_genome	probe_cstmEBV_0417_449	TTAACCTGATCAGCCCCGGAGTTGCCTGTTTCATCACTAACCCCGGGCCTGAAGAGGTTGACAAGAAGGGTCAAGGTTTCGTCTGTGTGTTGAAGGGCAGGGGCTGTTGGGTGCATCTGG	1	+	chr1:53761-53880
V01555.2_ebv_genome	probe_cstmEBV_0417_45	TAGCATCCCGGCGACCACCAGCTCTGTCATGCTGCGTGGCCTCCGGGGCTGCGTCCTGCCTTGTTGGGTGCAAGGCTCGTGCCTGGGCCTGCAATTTACTAACCTCGGGATGCCATATGT	3	+	chr1:5281-5400
V01555.2_ebv_genome	probe_cstmEBV_0417_450	AACGGCTTACCTCGGGTAACTGTTTGCCATTAAAAGGTTGGGGATTAGGTTTAGCCCCTTTAGCTGCCATTTCGAACCGGGGTGTGCAGATGCAGGTCTCCGGGTGGGCAGGCAGTACGA	1	+	chr1:53881-54000
V01555.2_ebv_genome	probe_cstmEBV_0417_451	GATGTCACGTTGTGTTGTCTTTCCTCCCACCCCTGTCCTGGCTGTGGCAAATGCGACCCTCATAGAGTTGTGTTTCAGGTCTGTGTCCTGTTTTGCGGTGGGTTATTTCTTCCCTCAGTG	1	+	chr1:54001-54120
V01555.2_ebv_genome	probe_cstmEBV_0417_452	TTTGCCAGCTTATTTCCCCAGTTTTCACGTACTGGGGCCTGTGGACACCTGAGGGAGCGGCCGTTGGTGGGTATGTGTTGGAATTGCTCCCACCCTCAATTTTCGCTTGCCTTCTTCCCT	1	+	chr1:54121-54240
V01555.2_ebv_genome	probe_cstmEBV_0417_453	TGTTAACCTGATAGCATAGCCTCTAGGTTTCCTTGTAGGTCTGTTTGGGTTTGTTGGTTCACGTGGTGCTAACTTGAATTTTTTGGTTTTCTAGTTCCCTCTTAATTACATTTGTGCCAG	1	+	chr1:54241-54360
V01555.2_ebv_genome	probe_cstmEBV_0417_454	ATCTTGTAGAGCAAGATGGCCTATTCAACAAGGGAGATACTGTTAGCCCTGTGTATACGGGACAGTCGTGTGCATGGAAATGGTACCCTGCATCCTGTGTTGGAGCTAGCAGCAAGAGAA	1	+	chr1:54361-54480
V01555.2_ebv_genome	probe_cstmEBV_0417_455	ACACCTCTCCGCCTTTCGCCAGAGGACACTGTAGTTCTGCGTTATCATGTGTTGCTTGAGGAGATAATTGAACGAAATTCAGAGACATTTACAGAAACTTGGAACAGATTTATAACACAC	1	+	chr1:54481-54600
V01555.2_ebv_genome	probe_cstmEBV_0417_456	ACCGAACATGTGGATCTGGATTTTAACTCAGTATTTTTAGAGATATTTCACCGTGGAGACCCAAGCCTTGGGCGCGCGTTGGCCTGGATGGCCTGGTGCATGCATGCCTGCAGGACATTG	1	+	chr1:54601-54720
V01555.2_ebv_genome	probe_cstmEBV_0417_457	TGTTGTAACCAGTCTACTCCTTACTATGTTGTGGACCTGTCAGTTCGTGGGATGTTAGAAGCCAGCGAAGGCCTGGATGGTTGGATTCATCAACAGGGCGGCTGGTCTACATTAATTGAA	1	+	chr1:54721-54840
V01555.2_ebv_genome	probe_cstmEBV_0417_458	GACAACATTCCTGGATCCAGAAGGTTTAGCTGGACTTTGTTTCTTGCTGGACTGACTTTGAGTCTGTTAGTTATATGTAGTTATTTATTTATCTCCAGAGGAAGACACTAATCTATACAT	1	+	chr1:54841-54960
V01555.2_ebv_genome	probe_cstmEBV_0417_459	TTTCTCAGCACTTTATATGAATCAGGGTCATTGGGCCTGCGGGGAACTGAGCCAGTAGGATATTAGGCAAGGGTGACACAGTGCCCATGCATTATAATTTAACCAAACAGTGGTCGTGAG	1	+	chr1:54961-55080
V01555.2_ebv_genome	probe_cstmEBV_0417_46	TTTGCAGAATGCCCACCAGATCGCCTGCCACTTCCACAGCAATGGCACGGATGCCTGGCGCTTTGCTATGAATTATCCAAGAAACCCCACGGAGCAGGGCAACATTGCAGGGCTCTGTTC	1	+	chr1:5401-5520
V01555.2_ebv_genome	probe_cstmEBV_0417_460	TTTTAGGCCGGCCATGGGGGCTTACAAGAATAACATGCCAATGACCCGGCCCCCACTTTTAAATTCTGTTGCAGCAGATAGCTGATACCCAATGTTATCTTTTGCGGCAGAAATTGAAAG	1	+	chr1:55081-55200
V01555.2_ebv_genome	probe_cstmEBV_0417_461	TGCTGGCCATATCTACAATTGGGTGTCCTAGGTGGGATATACGCCTGTGGTGTTCTAACGGGAAGTGTGTAAGCACACACGTAATTTGCAAGCGGTGCTTCACGCTCTTCGTTAAAATAA	1	+	chr1:55201-55320
V01555.2_ebv_genome	probe_cstmEBV_0417_462	CACAAGGACAAGATACTAAAGAAATAACTGAGGTGAGTGTGGGAAGATGGGAATACTATGTGTTATGTTAACGGGTGAGAGCCTATACTGCAGCCCAGACTCGGGGGGAGGAGGAAATGG	1	+	chr1:55321-55440
V01555.2_ebv_genome	probe_cstmEBV_0417_463	TAAGAGTTATACTCTACTTATCTTTTTTGACACTACATTTAACTGTTATGTAACAATGTTTGCTTATTTTCATGTTCAATAAACGCTATGTTAATGATGAAGAACCTGTGTTCTTTGGAA	3	+	chr1:55441-55560
V01555.2_ebv_genome	probe_cstmEBV_0417_464	GTGGGCCCAATGGGGTAGTAGGTTTTGGGAGGGTGCCGTGCTAGATATTTCAACTGCCACAGACCCCATTTTGTCCCACCTGTTACCACATTCTAGGTCCTGCATCCAGTGGGCCAGGTG	1	+	chr1:55561-55680
V01555.2_ebv_genome	probe_cstmEBV_0417_465	TCTCACCATGGCTCTTTCTAGGTGGATACCACAGTCCAGGCCCCCAAGGCTACCGTGCTAATTACCTCCTCATGTCCACCCCCACCCTGTGTTACTGTCGCCTGATTATCCTGGCTTAGC	1	+	chr1:55681-55800
V01555.2_ebv_genome	probe_cstmEBV_0417_466	AGCCTCCAAGTTTTACAAGACGTCCCATTGCCCTGCCCTTGGTCCAAGTCTCGCCGGTTTTCAGCAGCCTGTTGTAGCCTGCCCCCAAGTTTCGCAGGTTTCCCCCATGCTTCCACCCGT	1	+	chr1:55801-55920
V01555.2_ebv_genome	probe_cstmEBV_0417_467	TAACCCAATAGCATGACAGCCAATCCAACACGAGGCAAGTTTTAAGAGTTAAAAGCAACTACTGTTTATTTTCCAAAATGAGCTGGGTATAGTTGATGATCTGTAGGCGCAGCTCATCCC	1	+	chr1:55921-56040
V01555.2_ebv_genome	probe_cstmEBV_0417_468	CACATTCCAGGTCCTTGATGGCCTCGTAGATGGCATCTTCGTCGACATTGACAGCCTTCTCATATACCGTGTCTCTGGGGCTGACCTTTATACAGAAGGCGTCCCCTACTAGGTCCACGG	1	+	chr1:56041-56160
V01555.2_ebv_genome	probe_cstmEBV_0417_469	CCAGCTCGTAGGTGGGGCCTATGTTTTCACATAACAGTTTCAAGCAGGTCTCTGGGATGTGAAGGGAGGTGCCCTGGAGCAGGAGATGCATGATTAGGCGCCCTTTTCCATTTGTGCTGA	1	+	chr1:56161-56280
V01555.2_ebv_genome	probe_cstmEBV_0417_47	ACGCGATGGTCGTCATCTGGCTCTCCTGTGTGACCCCTCACTTTGTACAGACTTTTGGCAATGGGAGCACATTCCCCCCGCCTTTGGGCACCCCACGGGGTGCTCCCCCTGGACACTTAT	2	+	chr1:5521-5640
V01555.2_ebv_genome	probe_cstmEBV_0417_470	AGATGGGGCAGATGGTGCCACAAAAGTGTCCGGTGACCAGGTAAGCGTAGAGAAGGCTGGGTTGGGAAAGTCCAGCCTTTACTGCACTGGGAGAGCTGCTGAGCAGAGACACATAGAAGG	1	+	chr1:56281-56400
V01555.2_ebv_genome	probe_cstmEBV_0417_471	TCTTGTTGGGTATTATCTTGTGGACATTGTTGAAGAAGGAGAGCTGGGTGGAGCTAAACTCCTGAGGCACATGAACCTGGGACCTATTGATGCAGATCTCGCAGTGAGACCCCAGAGTCA	1	+	chr1:56401-56520
V01555.2_ebv_genome	probe_cstmEBV_0417_472	GGCTGTGGCCGAAGGGAGACAGGCGAAGGCAGCGCCCGGGGGAGAGAGTGCACAGTGACAGTGGGAGAAACACGGCCTCTGAGACATGTATGGGGGTGTTCATCTCACGCAGAAAATCTT	2	+	chr1:56521-56640
V01555.2_ebv_genome	probe_cstmEBV_0417_473	TGCCCAGCTCAAAGTTGGCAGAGATTCCCCTGAAGAAGTCCCGTAGTGAAAAATGGGATCTGTCTACACCATGTCTGGTGTGCCGGGAACATATTGATCGGGCCACACTGCCAACCCTTT	1	+	chr1:56641-56760
V01555.2_ebv_genome	probe_cstmEBV_0417_474	CCATTCTTCCCAGCTCTGAGCGAGATTTTCCACACCTGGACACCGACTTCACGCTATGCGCCGAGGCCTTTGAGGCCGTGTAGTTTCTGTGGTGCGGATGCATTAGGCGGCGCAATGCGG	2	+	chr1:56761-56880
V01555.2_ebv_genome	probe_cstmEBV_0417_475	GATCTGCCGGTCGCTGTTGGCGTGCATTCACGGCATCTGGGGTGACCGGGGCCATCGGGTTTACTTTTCACACGTAGACCTGGGAAGTTTGATAGGACTGTACCAGGTCAAGGCCGTGGA	1	+	chr1:56881-57000
V01555.2_ebv_genome	probe_cstmEBV_0417_476	TGCGCAGGACCACGTCCAGTTCCTTAGTGACATCCACGAGGATTGTTTTGCCCACTCTGGCCACTTGTGTGGATTTAAATATGTACACAAGCGTAATTAACGAGTCACAGACCCCCTGTT	1	+	chr1:57001-57120
V01555.2_ebv_genome	probe_cstmEBV_0417_477	CCAGATTCTGACCGGCTGCAAGCGCTGCCTTAAAGGCCTGGAAGCTGGGTGGGTAAATCTGACCAAACAGCACGCTCGGATTCGTGATGCTGTGGTTGATGGCACACAGGGGGTCGCAGA	1	+	chr1:57121-57240
V01555.2_ebv_genome	probe_cstmEBV_0417_478	ACAGGTGCTTGTGGAAGTCTTGCGGGGTGCACATCTGCAGCCAGGCCCTTAGCCTGGGGCATGGCACATCCAGCAGCGTGTTTTGGGTCTTGATGAGGAACACGATCCTGTCTAGGATTT	1	+	chr1:57241-57360
V01555.2_ebv_genome	probe_cstmEBV_0417_479	TGATGTTGTTGCCGAACGAGTCAAGAATCAGGCTCTTGAAGCGGTCAAGGGTGTCCTTGGCGTCCGGGTGGGCCCCGAGGCTCTCGCAGAGTGGGCAGATGGTCCGTGAGGCATTCTTGT	2	+	chr1:57361-57480
V01555.2_ebv_genome	probe_cstmEBV_0417_48	GTTTCAAGCAGCTCACCTATGGTCACTCAGGCACGGTCGCCCCTCCGAGTGACCAGTCACCTTCCAGACTATGCATACACTGAATTTAGCCTGATATTGTCCCCCTAGCCCCGGGCCCAG	1	+	chr1:5641-5760
V01555.2_ebv_genome	probe_cstmEBV_0417_480	GCCTTAGTCCAAACATGGGGGCCAGGAGGCAGGGGCCCTGCGAATGGTCGCCAGCCTCCGGTCTGGTGATGGCCAGGGCCAACTCCGCCAGCTCATCGCCGCTGTATTCCGCGTTTAAAC	4	+	chr1:57481-57600
V01555.2_ebv_genome	probe_cstmEBV_0417_481	CGATAGCATGGTGGCCTGGCCCCCCGAGCAGGTCCGTCCCCTGCCACGTACCTAATAGTAGTCCACAGTAGTCGGCCTTGGTTGTAATTTCAGGAGAGAGTCCTCCCTTTTCGGCCCTGA	2	+	chr1:57601-57720
V01555.2_ebv_genome	probe_cstmEBV_0417_482	GAAATGGATGCTGAACTCGGTTTCTGGTAGGCAGGTGGCAGCACAGGGCGGTGTACAGGCCCCTGCCGACGTCCCCTGGGACATCCTGGGAATCTTTGCAGGTTCTGGGTCCAGGGAGGG	3	+	chr1:57721-57840
V01555.2_ebv_genome	probe_cstmEBV_0417_483	TAAGAAAAGTGGGGGTGGTTCTGGGCCACATGGACTTGAAGCAGAAGTTGGCCGGGGACTGGCCGGTGAGGATGGATTTCAGAAACTCCAATTTGTAGTAGCCGAGGTTGGCATTTCTAA	1	+	chr1:57841-57960
V01555.2_ebv_genome	probe_cstmEBV_0417_484	TCATGTCAGAAGAGGACACAGGGAGGAAGCACCGGCAAATGTAAAAGTGAAGCTGGATGTCAATGGCAAGAATCCTGGAGGGCATGAAGAGGGAATCCAACCCCCCGGCCATGGGGAAGT	1	+	chr1:57961-58080
V01555.2_ebv_genome	probe_cstmEBV_0417_485	ATTTTATCAGGATGTGTAAAAAGTCCATGCCTGTGATGAGGCTAGAGATCCAGGCTCGTGGGGCATTTAGACAGTAGTAGCAGAGCAGGGCATAGTCCTCAAAGAAGGCCACGGGGGCAT	1	+	chr1:58081-58200
V01555.2_ebv_genome	probe_cstmEBV_0417_486	CTGAGTGATTGACCAGGGTGTCGAGCAGATCACAAACTCGGCAGGTGCTGGCTGGAGAGAGGGACTCGTAGGTGTGGACGAGTGGTGGGTAGGCTATGCCTTCTTCCGCGTTGGCTGGAA	2	+	chr1:58201-58320
V01555.2_ebv_genome	probe_cstmEBV_0417_487	GATAGGAGTGGGCCATCAAAAGGCCGACTGCCTCGAACTGGCTTTTCAGATTGTCCACGGTCCAGGGCACAAAGTCCTCCATCTTTGGAGTTCTGCCCGCGATCTGTGCCACCTCTGTTA	1	+	chr1:58321-58440
V01555.2_ebv_genome	probe_cstmEBV_0417_488	CGCCACTCCTCGTGAGGGGGCAGCTGGACAGTCTTTTTCCGGTCAGGGGGTTTGGCTCGTTTGCGCTCGTGACTTTGTGAGCCATGACACATCTGGGTGGCAAGGTGAGGTCTTCTGGGT	2	+	chr1:58441-58560
V01555.2_ebv_genome	probe_cstmEBV_0417_489	TTTTAATACCGGGGTCGGCACCAGTTTCTGGGACACCGCCACAAGGACAAGGTGGGCTAGCAAGTTCTCGAGTCTACGAAGACTCCGGGGGCAGTCTTTTGAGTTTCTCGCCTATGATCC	1	+	chr1:58561-58680
V01555.2_ebv_genome	probe_cstmEBV_0417_49	CCCTCCTCAGAAAACTCTGCATGGAGAAGCTGGACGTGAACCTCCCCCCCAGACCTGTGTGCTGTATTTACAAACACTACAATAAACCCAATGTGCAAATGTGGTTTGTATGGCTACTTT	1	+	chr1:5761-5880
V01555.2_ebv_genome	probe_cstmEBV_0417_490	ACCCCAATCTCGCCCCCCTAATTGCGCCATCTGCCTACGCGAGGCTGAACCTCCTGAATCACTGCATCTTTCTTGAGGCGTTTAAAGAAGAGAATAGTGGCCAGGGCCTCGGTGGGGTCC	1	+	chr1:58681-58800
V01555.2_ebv_genome	probe_cstmEBV_0417_491	AGCGTGAGGTCTTATTTTTGAAAAGGGATATTATAAAACAGGTCATTGCTCGGATTGTGGCAGCCGATAGCACCCTAGATCTAGTGAATCATGGCGAGCCCGGAAGAGAGGCTCCTAGAC	1	+	chr1:58801-58920
V01555.2_ebv_genome	probe_cstmEBV_0417_492	GAGCTCAATAACGTAATTGTGTCATTTCTGTGTGACTCTGGGTCTCTGGAAGTGGAGAGATGCTCCGGGGCGCATGTGTTCTCCAGGGGCAGCTCCCAACCCCTCTGCACCGTGAAGCTG	1	+	chr1:58921-59040
V01555.2_ebv_genome	probe_cstmEBV_0417_493	CGCCACGGACAGATTTACCACCTGGAGTTTGTCTACAAGTTCCTGGCCTTTAAGCTGAAGAACTGCAACTACCCCTCCTCGCCCGTGTTTGTGATATCCAACAACGGCCTGGCCACCACC	1	+	chr1:59041-59160
V01555.2_ebv_genome	probe_cstmEBV_0417_494	CTGAGGTGCTTTTTGCACGAGCCGTCGGGTCTCAGATCGGGCCAGAGCGGCCCTTGCCTGGGTCTCTCAACGGATGTTGACCTACCAAAGAACTCCATCATTATGCTGGGCCAGGATGAC	1	+	chr1:59161-59280
V01555.2_ebv_genome	probe_cstmEBV_0417_495	TTCATTAAGTTCAAAAGCCCCCTGGTCTTCCCTGCTGAGCTTGATCTCCTGAAATCTATGGTGGTCTGCCGGGCCTACATCACGGAACACCGGACGACGATGCAGTTTCTGGTGTTTCAG	1	+	chr1:59281-59400
V01555.2_ebv_genome	probe_cstmEBV_0417_496	GCCGCCAACGCCCAGAAGGCCTCGCGGGTCATGGATATGATTAGTGATATGTCTCAGCAACTGTCTCGGTCTGGTCAAGTCGAGGATACGGGCGCCAGAGTCACAGGTGGAGGAGGTCCC	2	+	chr1:59401-59520
V01555.2_ebv_genome	probe_cstmEBV_0417_497	AGGCCTGGCGTCACGCACTCGGGGTGTCTTGGGGACTCACACGTTAGGGGGCGCGGTGGTTGGGACTTGGATAACTTTTCAGAAGCTGAGACCGAAGACGAGGCGAGTTACGCTCCTTGG	2	+	chr1:59521-59640
V01555.2_ebv_genome	probe_cstmEBV_0417_498	AGGGACAAAGACTCGTGGTCGGAATCCGAGGCGGCGCCGTGGAAGAAGGAACTCGTGAGGCACCCCATCCGCAGGCACCGGACACGCGAGACTCGCCGTATGCGCGGGAGCCATTCACGG	5	+	chr1:59641-59760
V01555.2_ebv_genome	probe_cstmEBV_0417_499	GTGGAACACGTGCCCCCCGAGACCCGGGAGACGGTGGTGGGGGGAGCATGGCGTTATTCTTGGCGCGCCACACCTTATCTGGCACGGGTGCTGGCTGTCACGGCCGTGGCCCTGCTCCTG	5	+	chr1:59761-59880
V01555.2_ebv_genome	probe_cstmEBV_0417_5	ATGCAGGTTTGACTTCATATGTATGCCTTGGCATGACGTCAACTTTACTTTTATTTCAGTTCTGGTGATGCTTGTGCTCCTGATACTAGCGTACAGAAGGAGATGGCGCCGTTTGACTGT	1	+	chr1:481-600
V01555.2_ebv_genome	probe_cstmEBV_0417_50	GTGTTCCTAAAAAATGCAACAATAGAAGTGGAAACCCTCAGTCACGGGACATTAACCTCAACCACAAAATGGGGGTTGGAGAAAGTAACCACATATACTGGAGATGATTCATGGGCTGGG	1	+	chr1:5881-6000
V01555.2_ebv_genome	probe_cstmEBV_0417_500	ATGTTTCTGAGGTGGACCTGACGTTGCAGGCCCTTGGGGAGCGGGGGTTCTCCAGGCTCCTGGATCTGGGGCTGGCCTGCCTGGATCTGAGCTATGTGGAAATGAGGGAATTTGTGGTTT	1	+	chr1:59881-60000
V01555.2_ebv_genome	probe_cstmEBV_0417_501	GGGGCAGGCCCCCAGCTTCTGAGGCGGCTGTGGCCTCTACGCCAGGCTCGCTTTTCCGAAGCCACTCGTCCGCCTACTGGTTGTCGGAGGTGGAGAGGCCCGGGGGCCTTGTCCGCTGGG	6	+	chr1:60001-60120
V01555.2_ebv_genome	probe_cstmEBV_0417_502	CCAGGTCACAGACCAGCCCCTCATCCCTGACCCTCGCGCCCCATCTTGGCCCGTCCCTCTTGTCCCTTTCAGTGGTCACCGGTGGTGGGTGTGGAGCCGTGGCCTTTTGCAACGCCTTTT	4	+	chr1:60121-60240
V01555.2_ebv_genome	probe_cstmEBV_0417_503	TCCTAGCTTATTTTTTGGTTGTGCGGTCTGTTTTCCCCGCGTTTTCCGATAGAATAGCTGCCTGGATCTGCGACCGGTCCCCTTTCTGCGAAAACACCCGGGCCGTGGCCAGGGGTTACC	1	+	chr1:60241-60360
V01555.2_ebv_genome	probe_cstmEBV_0417_504	GAGGCCTCGTGAAGAGGTTCTTGGCATTCGTGTTTGAGCGTAGTAGCTATGACCCCCCCTTGTTGAGGCAAAACTCTAGGCCTGTGGAGCGCTGCTTTGCCATCAAGAATTATGTCCCGG	1	+	chr1:60361-60480
V01555.2_ebv_genome	probe_cstmEBV_0417_505	GCCTGGACTCACAAAGCTGTGTGACGGTCCCGAGCTTCTCCCGCTGGGCCCAGTCTCACGCCAGCGAGCTCGATCCCCGGGAGATTCGCGACAGAGTTACACCAGCGACTGCACCTTCGT	4	+	chr1:60481-60600
V01555.2_ebv_genome	probe_cstmEBV_0417_506	TCGTGGCTGATCATGCCTCGGCTCTATTGGCCTCCCTCCAGAAGAAGGCCTCCGACACCCCCTGTGGGAATCCCATTCAGTGGATGTGGTACCGCCTGTTGGTAAACTCGTGCCTGAGGA	2	+	chr1:60601-60720
V01555.2_ebv_genome	probe_cstmEBV_0417_507	GTGCCCACTGTCTTCTGCCTATACCTGCCGTCTCTGAGGGGGGGAGAAAGACGGGCGGGGGCGTAGGGGAGGAGCTCGTGGGGGCCGGGGGGCCCTGCCTGAGCCGGGATGTTTTCGTGG	6	+	chr1:60721-60840
V01555.2_ebv_genome	probe_cstmEBV_0417_508	CGATCGTAAGCCGCAATGTTCTCTCGTGTCTGCTGAACGTGCCTGCCGCGGGTCCCCGGGCCTACAAGTGTTTCAGATCCCACGCCTCCAGACCGGTGTCTGGCCCGGATTACCCTCCCT	3	+	chr1:60841-60960
V01555.2_ebv_genome	probe_cstmEBV_0417_509	TGGCCGTGTTTTGCATGGACTGCGGTTACTGCTTGAACTTTGGAAAGCAGACAGGTGTAGGAGGCAGGCTCAATTCCTTTAGACCCACTCTCCAGTTTTATCCCCGTGACCAGAAGGAGA	1	+	chr1:60961-61080
V01555.2_ebv_genome	probe_cstmEBV_0417_51	GGTTCCCGGACAATACACCCATCTGGAGTTCAACCTAATTACATGGTAGATAAATTAAGAGTCCCTCCTCACCACTCGAAACTATGGCAGACATTCTATAAGATAACGAGGAGAGATGAG	1	+	chr1:6001-6120
V01555.2_ebv_genome	probe_cstmEBV_0417_510	AGCATGTGCTGACCTGCCATGCCAGCGGCCGTGTGTACTGCTCCAACTGCGGCTCTGCGGCGGTGGGCTGCCAGAGGCTGGCTGAGCCACCGAGCGCCCGCTCGGGCTGGCGGCCCCGAA	16	+	chr1:61081-61200
V01555.2_ebv_genome	probe_cstmEBV_0417_511	TCCGGGCAGTGCTGCCGCACAACGCGGCCTACGAGCTCGACCGTGGCTCCCGCCTCTTGGATGCCATCATCCCCTGCTTGGGACCCGACCGCACTTGCATGCGGCCGGTGGTCCTGCGGG	6	+	chr1:61201-61320
V01555.2_ebv_genome	probe_cstmEBV_0417_512	GGGTGACGGTCAGGCAGCTCCTGTATTTAACTTTGCGGACAGAGGCCAGAGCCGTTTGCTCCATCTGTCAGCAACGCCAAGCTCCAGAGGACGCCCGCGACGAGCCTCACCTGTTCTCCT	2	+	chr1:61321-61440
V01555.2_ebv_genome	probe_cstmEBV_0417_513	CCTGTTTAGAGGTAGAATTGCCACCTGGTGAGCGGTGTGCGGGCTGCCGTCTCTATCAGACGCGTTATGGCACGCCGGCTGCCCAAGCCCACCCTCCAGGGGAGGCTGGAGGCGGATTTT	3	+	chr1:61441-61560
V01555.2_ebv_genome	probe_cstmEBV_0417_514	CCAGACAGTCCCCTGCTTCCTAAATTTCAAGAGCTGAACCAGAATAATCTCCCCAATGATGTTTTTCGGGAGGCTCAAAGAAGTTACCTGGTATTTCTGACATCCCAGTTCTGCTACGAA	1	+	chr1:61561-61680
V01555.2_ebv_genome	probe_cstmEBV_0417_515	GAGTACGTGCAGAGGACTTTTGGGGTGCCTCGGCGCCAACGCGCCATAGACAAGAGGCAGAGAGCCAGTGTGGCTGGGGCTGGTGCTCATGCACACCTTGGCGGGTCATCCGCCACCCCC	4	+	chr1:61681-61800
V01555.2_ebv_genome	probe_cstmEBV_0417_516	GTCCAGCAGGCTCAGGCCGCCGCATCCGCTGGGACCGGGGCCTTGGCATCATCAGCGCCGTCCACGGCCGTAGCCCAGTCCGCGACCCCCTCTGTTTCTTCATCTATTAGCAGCCTCCGG	5	+	chr1:61801-61920
V01555.2_ebv_genome	probe_cstmEBV_0417_517	GCCGCGACTTCGGGGGCGACTGCCGCCGCCTCCGCCGCCGCAGCCGTCGATACCGGGTCAGGTGGCGGGGGACAACCCCACGACACCGCCCCACGCGGGGCACGTAAGAAACAGTAGAGG	16	+	chr1:61921-62040
V01555.2_ebv_genome	probe_cstmEBV_0417_518	GCACGAAACATGGTGTATGCACTTTATTAATAAACAATTACAGATACAAAAACTTGAGTCTCTCGAGGTCTGCGATGAGGCGGTGGGTGGAACGCTCCAGCTTGCGGCGAAGCTGGCTCA	1	+	chr1:62041-62160
V01555.2_ebv_genome	probe_cstmEBV_0417_519	CGAAGCGAGACAGTACTCGGCTAGCCTGACTAAGGGTGAGGCTATAACGCAGGTCCTGTTCCGGGGCGGCGGTGGATAGAGAGGAGGGGGATCCGGAGGGGACCACTAGGTCGCCGGAGG	4	+	chr1:62161-62280
V01555.2_ebv_genome	probe_cstmEBV_0417_52	GTGAGGGCAGAGGACATTGGGCAGGTGTGGGCCACGGGGCAGCTGGCCATATCCCCCGCACTACAGAAGTGTAAGCAAAGTGAAGGGCTCGGAAGGCAGGCGGGGCCTAGCAATGTCACA	3	+	chr1:6121-6240
V01555.2_ebv_genome	probe_cstmEBV_0417_520	TCGACCCTCCTGTCACCACCTCCCTGATAATGTCTTCAATAGACAGAAATTGGGTGACCACTGAGGGAGTGTTCCACAGTAATGTTGTCTGGTCGCTAGATGGCGCGGGTGAGGCCACGC	1	+	chr1:62281-62400
V01555.2_ebv_genome	probe_cstmEBV_0417_521	TTTGCGAAAACGAAAGTGCTTGAAAAGGCGCGGGATAGCGTGCGCTACCGGATGGCGGGTAATACATGCTATCCTTACATTTTGGCATTTTGGGCAGCTGGGAGGCGGCGGATGGGGGTG	1	+	chr1:62401-62520
V01555.2_ebv_genome	probe_cstmEBV_0417_522	CTTCTTTTCGCACGGTGTATGTTTGGGGACCCGCATGCCGGTACTGGGATAGGCGCACCTCGGGCCGCGCGCCAGGCTCCGAGCCGGAATGCATTGGGGGCAATGGGATTGCGGGGGATT	4	+	chr1:62521-62640
V01555.2_ebv_genome	probe_cstmEBV_0417_523	GTTGCTGTCTGCTCCTGACAGGGAGAGACACGCGCGGCGGAGATGCAGCCGACGGCGGGGCCGCGGTGGGCTGCCCCCGAGGACGGGCGCCGGCCGCCAGCGCCCCCGTGGCCTTTGGCA	16	+	chr1:62641-62760
V01555.2_ebv_genome	probe_cstmEBV_0417_524	CGGGCCTGGCACCCACCGCTTTAATTGTGGGGGTGGGCAGGGCAGCTGCATCTTGGGGCCTTTGTGCTTGCGTTTTTTGGGGGCGCGGTGCCAATGCACCAACTGGGGTGTGCGCCGGGG	5	+	chr1:62761-62880
V01555.2_ebv_genome	probe_cstmEBV_0417_525	CGGCCAAGCCGGACCCCAGGGCGGGTGCCTGGGGGATGGGAAAGCCGGACGGCGCTTCTCCCGGGTCGAACGCTGGAGTAGCGGAGGCTGCTGCGCCGGCGGCCACCACGGGCGCACGGG	16	+	chr1:62881-63000
V01555.2_ebv_genome	probe_cstmEBV_0417_526	GTCGCAGCCCGACGGCCGTGGGGAGGCGGGTGGCGGAGGGCCGAATCTCCGCGGCTTCTTCCCGGCCCCCCTGCTGTTTCTTCTCCCGTTGCATGATAGAATGGCCATAGGGTGGGTCCT	5	+	chr1:63001-63120
V01555.2_ebv_genome	probe_cstmEBV_0417_527	GAGAGGAGGCTTGTGTGTCCTGGGGCTGGAGCCCAAAAGTCGTTAAAGATGCCGCTGATGGTGTGGGAGCTATGCCTCCCGTCGACTGGCCGGGCTTGTAGGGGGCTGAGGGTGGATAAC	3	+	chr1:63121-63240
V01555.2_ebv_genome	probe_cstmEBV_0417_528	TGGGCTTCTGTGAAGGCACCAACCCTGGAATCTGGATGGTATGTTTCTTCTGTGACCCCGAGGCAGTCGATGGTGTAGAGTGTGGAGACAATGTGTAGACGATGGGCCCTTGTTCAGAAG	1	+	chr1:63241-63360
V01555.2_ebv_genome	probe_cstmEBV_0417_529	CCCAGGGACTTGAGGGGGGCTGTTGTGGTGCTGGTTGGGGAAGGAGCTCCAGGGAATCTTTGGGCCATGGCCTTGGGGAGCTTCCCGGAGACCGGTCTGGGCTCTCGGAAGCCCTCGTTT	4	+	chr1:63361-63480
V01555.2_ebv_genome	probe_cstmEBV_0417_53	GCTAAATGCCCACCAGGGCACACACTCAAGCGGGGTCTCGGAGCTCCTAGGTCAGACCACGAAAGGTCAGCCTGCAAGGTGGATGGCGTGTTTTCTGAGGTTATCCCCGCTACGTGCAGT	2	+	chr1:6241-6360
V01555.2_ebv_genome	probe_cstmEBV_0417_530	CGGCCCCGAAATAGGGCCTTGCCATCAATCGGGGGCCTGGGAGAGTGATGGGGGCGGCCAATCCCGGGGTAACTGTCACGTCCCGGGGGGAGGAGGTAGGAGACAGCCAGTCCCTGGGCC	5	+	chr1:63481-63600
V01555.2_ebv_genome	probe_cstmEBV_0417_531	TGCCAGGGGCCACCTTCTCTAAGAGGGGGCTCTGTGGGCTGGGAGGGCCAGAGGCCTCAGATTCAGCAGTAGTGCTCCCCTTTTCCCCCTGGTCCGTCTCCCCTCCTCCCAACTGCTGGA	4	+	chr1:63601-63720
V01555.2_ebv_genome	probe_cstmEBV_0417_532	GCCGGTCGGAGGAGGCCGGGGTGTTATCTGCTGACTGAAACCCGTCCCCGCTGACCAGTCCGTGCCCCACCCTTGGGGGGAAACCGGAGAACAGCTCCTGGACGTTGCGTGGATTCGGGG	5	+	chr1:63721-63840
V01555.2_ebv_genome	probe_cstmEBV_0417_533	GAAGCTGGTATCCAACCGGCAGTGGAGGATCTTCGTGCTCGTAGAAGGAGGGGTTGAGTACATCGGTCGGCCATCGTGAGGCCCCGGCCGCGTTAAAGTAGAACTGCACGTCCGGCAGAT	2	+	chr1:63841-63960
V01555.2_ebv_genome	probe_cstmEBV_0417_534	TGTGCCGATAGGTGAAACACTTCCAGATGATGTTTTTTCTGTTGGCCAGGATGGCCACGGTGGGGGGCCTGGCCTCCTTAGGTTTGGCGGCCCTGGCCTCGGTGAGAAGCTCGCGTAGCC	2	+	chr1:63961-64080
V01555.2_ebv_genome	probe_cstmEBV_0417_535	ACACGGCCTGGCGTGCAAAGATGGACATCTCTGGCTCGAAAGACTCGGAGTAGCCGTCCAGGTCCTGCAGAAAATTCAGCGAGATGGTCTCCACCAGGGACCGGAAGGGCTCAGAGTGCC	2	+	chr1:64081-64200
V01555.2_ebv_genome	probe_cstmEBV_0417_536	CGTCGCAGTAGAGGAGGGGAGCAACGACCCTGACCTGTCCCAGGGTCTTCAGGTTAAACAGATATTGAGAGGAGACAAAGAGAGTTAGGGGCCGACCGAGGAAGGCCGCCGCCACGGCCG	3	+	chr1:64201-64320
V01555.2_ebv_genome	probe_cstmEBV_0417_537	CCTCAAAAACGGAGACGGGGATGGTGTCACCGGAGCCCCTCTTAGGACCGGTAATGGGAGTGCCATAAGGCATAAGATTTCTCAGGGCCCGGCCGGTAACGGTGCCGTAGGAAGACGGGG	2	+	chr1:64321-64440
V01555.2_ebv_genome	probe_cstmEBV_0417_538	TTTCGCGGGGGACCTCGAGTCCCTCCGCCCTGGGGAGCTCTTCTCCGCGTGTATAGGCCTGCTTCACAAAGTCGCGCAGGTAGTCCTGAAATGCGACCGGGCCCTCCAGCGGGCGCAATG	4	+	chr1:64441-64560
V01555.2_ebv_genome	probe_cstmEBV_0417_539	AGTGCCAGAGCTGCTGAAGGGCCTCGGGGGCGAAGCACCGGCGTGCGAGGAGCAGCATGCAGGCTCGGGCGCGGGCCGTACTTTGGTTGTGGACCAGGCCCAAGAACTCGGGGTGCGGCC	6	+	chr1:64561-64680
V01555.2_ebv_genome	probe_cstmEBV_0417_54	GCTGGGTGATAGAGACCCTAGAATGTGTCGAAATGACCAAGCGTCCCCGCAGCGGGGCTCCCAACACGGGTTCCCAGAGAGGGTAAAAGAGGGGGCCATAAAGCCCAGGGTGTAAAACAC	1	+	chr1:6361-6480
V01555.2_ebv_genome	probe_cstmEBV_0417_540	AGAGGGCGGCTCGGGTATCCATCTCCTCCCAGGCGTCCTGGAAGAAGATGAAGCCGGTGGGTGGACCGGCGATGCGGTGGCGGGTGAGGCGGCGCGCGTCTTCCCCGTCGTTGCTGCCGC	6	+	chr1:64681-64800
V01555.2_ebv_genome	probe_cstmEBV_0417_541	GGGTGGTTGAGGGCATGCCCCCCCTCCCGGAGGCTGGACTCCTGACCAGCCTGTAGGTGAGGACCGAGTCCGACAGGAGGTCTCCCAAACCCCCATCTCTCGCTAGAGCCGAGACCAGGC	5	+	chr1:64801-64920
V01555.2_ebv_genome	probe_cstmEBV_0417_542	CGAGTCCTGCGTAGAACGATGGGGCGCCCAGGAAGGCGGCAGCGTAGGCCGGATGTGTGCCGACCAGCAGCGCCATCATCTCCCGTTGTTCCAATAGAATAACTTCCCGGTCTGTGGCCG	3	+	chr1:64921-65040
V01555.2_ebv_genome	probe_cstmEBV_0417_543	GGGCTGGATAAGGGGGGTGATTCCTAGAGGCGATGAGACTGGCGTGCGCTAAAAGTGTCATGGCCACAATGGGGTTGTCTGCCAGGTCTTCCATCAGGGCTTTGGGCGCAGAGACGTATT	1	+	chr1:65041-65160
V01555.2_ebv_genome	probe_cstmEBV_0417_544	CCCGAAGCAGCTCCCCGGCGTTGGACTCCACGTCGGGCCAGGTGTCCCAGTAGGAGTCGGCGGCGGCGGCGCTGAGGCGGGCGGAAGCTACACTGGCCAGGGTTCTTCTCCTCCTCTCTT	6	+	chr1:65161-65280
V01555.2_ebv_genome	probe_cstmEBV_0417_545	GGTCATCCTGCGGGGGACCAATAGCTTGGGGGCGTCCGGCTGGGGTCAGGGAAAAGGCCTCTGGGTTCTCCAGCACGGTGGGCATGACATATTCCAGAAAGTTGTGGTAGACGGGGATGT	2	+	chr1:65281-65400
V01555.2_ebv_genome	probe_cstmEBV_0417_546	AGTTGAGCGGCTCCTGGGTGTCTGCGGAGACGTAGGCCGGGTTAAGGGGGTCGCAGGGAGACTCTGTTTCCAGCCAGAGGGTGCCGGCGTATTTCGCCGGCCCTGCCGCCGCCAGAAATT	4	+	chr1:65401-65520
V01555.2_ebv_genome	probe_cstmEBV_0417_547	GTGCCCGCCGGGTCGGGGCTCCATTGCCCCATCCAGTTGGTGGTGCCGAAATCGTGATGAGGAGGGGCAGGTTGTTGGTCAAGGGATGCTTAACGAAAACGGTAGGCTGGGCGGTCTCGT	3	+	chr1:65521-65640
V01555.2_ebv_genome	probe_cstmEBV_0417_548	AAAAAGCCAGGAAACTCTGCTTGGCCGAGGCATAGCGCAGCAGCTTGTCCTTGAGGAGGGCATACTGGGAGCCAGCCGAGGCCCCAAGCGCCAGGCCCCTGGCAGCCTCCACCACGATCT	4	+	chr1:65641-65760
V01555.2_ebv_genome	probe_cstmEBV_0417_549	TGAGCTGGCGCGGGTCGGTGTGGCCCCTGGCCTGGGTGACCAGATCCTGCAGCGTTCCCTGCAGCTGGGACTCTTCCTGGGCCTCCTGGATGATGGCCTCCAGTCGGGAGAGGCGCCTTT	5	+	chr1:65761-65880
V01555.2_ebv_genome	probe_cstmEBV_0417_55	CGACCGCGCCACCAGATGGCACACGTGGGGGAAATGAGGGTTAGCATAGGCAACCCCCGCCTACACACCAACTATAGCAAACCCCGCCCCGTCACGGTGACGTAGTCTGTCTTGAGGAGA	2	+	chr1:6481-6600
V01555.2_ebv_genome	probe_cstmEBV_0417_550	TCCAGTCTGCGACGGTCTCCTTGCCCCCCGCGACCCGCTTGGGGTCCAACGTGGCCAGAGCCAACCTCAGCTCCTCCATGCCATCCATGGAGTTCTGGGCCATGCCCTCGACTTCCAGGA	4	+	chr1:65881-66000
V01555.2_ebv_genome	probe_cstmEBV_0417_551	GCCGTGTTAGCTCATGAATTTCACCGTCAGCCGCAGCGGCTAGGTTCAGCCAGGCACCCGCGCCCCCAGCTAAGGCCAGGGCTCCTTCGGAAAGACCCCGCACGGCCTCGCAGATGCCCC	5	+	chr1:66001-66120
V01555.2_ebv_genome	probe_cstmEBV_0417_552	GGATCCACTTGGCGGCTGCCAGGGATTTCCGGTAGGGCCATGAGCCGTTCCCGGCCGCTGCCCGGGCCAGGGCGGCCTCGAGGGGAGCCTGGACAGGGGCTTTGGGCGGGGAGGGAAGCA	16	+	chr1:66121-66240
V01555.2_ebv_genome	probe_cstmEBV_0417_553	GGCTCCGGAGTTCATCGTCGGGGGCTTCGTCGCGTGACCTGGAGAGGACGGCCTCCAGAGCCGTGTGAAAGCCCCGCCGAGTGCTTGCCGCCATCTCGTGGGCCTTCGCCATCAGGGTCT	5	+	chr1:66241-66360
V01555.2_ebv_genome	probe_cstmEBV_0417_554	GGCTCTCCCGGACCTGCTCTTCCAGCGCCCGGACCTCGGCCGCCTCGGCCTCGGTCAGCAGCTCCGAGAAGAAGTCCCCCGTGGCCTGGAGGAGATCGTCCCGCTCTCGCCTTGTCAGCA	6	+	chr1:66361-66480
V01555.2_ebv_genome	probe_cstmEBV_0417_555	GCTGGGGCTTCTTAGGCCAGAGCGCCGAGTCCGAGGCCAGCCTGGGCGGGGCGGTTGCCTGGGGGATAGTTGGAGGAGGAGGCAGGTTAGCCTGGCCTGGGTCATTAGTGGCTTCGGGTA	5	+	chr1:66481-66600
V01555.2_ebv_genome	probe_cstmEBV_0417_556	GCGTCCGATCCACGTACTCGCTCACGATGGCCGTCAGGGCAGCCTCGGCTGCTCGTCTTTTTTCCAGAAGCCCGGCCAGCCCCCGCTCGTACTCCGCGTAGGGGGCCTCCAGATCCGTGT	5	+	chr1:66601-66720
V01555.2_ebv_genome	probe_cstmEBV_0417_557	TGACCACCGCTGATTTCATGTCCGGGGACTGCAGGGCCTGGCGCGTCTGCGCGAGGGCCGAACGGATGGCATCGGCCGCCGTCCTGGCGCGAAAGAGGGCCCCGGCCGCTTCCTCCGCTC	16	+	chr1:66721-66840
V01555.2_ebv_genome	probe_cstmEBV_0417_558	CTCGCCCTCCTCCTCCTTCTTTGGCGGTAGCCGCGGGGGTGGCGGGCCAAGCGTCCAGTCTGGCCAGAGGGCCGGTCTCGATATCCGTGAACCAGCCGGGTTCCGCGGCCTCCATTCTCT	5	+	chr1:66841-66960
V01555.2_ebv_genome	probe_cstmEBV_0417_559	CCGCCGCACCACCATCGTCCACGAGCAGGGATCGCAGTCTCTCCCTCCTCACCCTCGTTATTCCCAATAGCATAGCGGCAAGGATCTGTGTGAGGGAGTCCAAGATGTCCGTGTTTCTGG	2	+	chr1:66961-67080
V01555.2_ebv_genome	probe_cstmEBV_0417_56	TGTAGACTTGTAGACACTGCAAAACCTCAGGACCTACGCTGCCCTAGAGGTTTTGCTAGGGAGGAGACGTGTGTGGCTGTAGCCACCCGTCCCGGGTACAAGTCCCGGGTGGTGAGGACG	2	+	chr1:6601-6720
V01555.2_ebv_genome	probe_cstmEBV_0417_560	CTACTGCCGCCGCTGCTGCCGCGGCTGAGTCCGTATTGTCTGGCAGCAGGGAGGCCAGCAGGGTGTTCCAGTCATCGGGCGAAGTGGGAGCGGGCTCTGGGCGTGCCCCCAGCGCCTTCC	6	+	chr1:67081-67200
V01555.2_ebv_genome	probe_cstmEBV_0417_561	TAATTCTGGCCCAGGCCTCATTCGCCTCTCGCGCTCGCCGCTCCTGCCTCTCCTTGTCTTCCTGTTCTCGGAGCTTCTCCTTTTCCTTGCGCCCGGTCTCCATAAGCTGCCGCAGCTTCT	2	+	chr1:67201-67320
V01555.2_ebv_genome	probe_cstmEBV_0417_562	TCTCATACTGTCGCTTGAGCTCTTTGTTGGGGGCAGTGTCCAGAAAGGCCTCGAGCTGTTCCTCGGTGGCGGGCTTAAAGCCTTCGGCCTCCAGGCGCCAGGCCTGCACCTCCTTCTGTC	3	+	chr1:67321-67440
V01555.2_ebv_genome	probe_cstmEBV_0417_563	TGAGCTGATCGTTGTTGTTATTCTTCAATTTCTGCAGGTAACTTAGGAAGCGTTTCTTGAGCTTCCCTGGGATGAGCGTTTGGGAGAGCTGATTCTGCAGCCCAGAGAGTAGTCTCAGGG	1	+	chr1:67441-67560
V01555.2_ebv_genome	probe_cstmEBV_0417_564	CATCCTCTGGAGCCTGACCTGTGATCGTCGCATCATAGACCGCCAGTAGACCTGGGAGCAGATTCACCGCCGCGGCCGTCTCCTTTAAGGTGCTGTGAGTAGCAAAATTCTGCAAGGCCA	1	+	chr1:67561-67680
V01555.2_ebv_genome	probe_cstmEBV_0417_565	CTAGGCGCGCTGGCTCCAGCGTCAGCCGGTTGCCCATCTCGAATGTGTGCAGGGCCTCTGAGACCATGGGGTCCAGGATGCGGTCAATGCCATCCTGCACCTCAGGGTCAAGGACCGGCA	4	+	chr1:67681-67800
V01555.2_ebv_genome	probe_cstmEBV_0417_566	AGTCACGATAGAGGTGGTCTATGCTCTCCTCGAAGGAGGCAATGTAGTTATCGATGGTGTAGAAGGTGATGGATTTCAGGATGTTCATCAGGTACTTTTTGGAGCGAACAATCTGCTGTA	1	+	chr1:67801-67920
V01555.2_ebv_genome	probe_cstmEBV_0417_567	TAGTGTCACGTAGGCGGATGTACGTGGGGTTCTTTGCGGCCCCGACTATCGACCCTGCATTTGCGATGTACTTTTCTATGACGGGGATGGTGAGGGCCGCGGTGTCGGCCAGCGGTGGCG	3	+	chr1:67921-68040
V01555.2_ebv_genome	probe_cstmEBV_0417_568	TGGCTTCGGGGTTGTCGTGGTTGGCGGGTGTCGCAGAGGGAGAGGCGGGAGAGATGGGGGCGCCTGGGGCCGAGGCCACACCGGCCAGGCCCAACATTGCCTCGATGTCGTCCAGGATGG	6	+	chr1:68041-68160
V01555.2_ebv_genome	probe_cstmEBV_0417_569	TGCGGAGGCGCTTTTCGTTTTCTCTGGTGGTCTCGAGCTCCTTCTGTTTTTTCGCGACTGTCTCAAACTCTGGAAGGGGGGCAATGCTGGGGTCGTCCTCCTCAACTCGCTCCAGGGGCC	2	+	chr1:68161-68280
V01555.2_ebv_genome	probe_cstmEBV_0417_57	GTGTCTGTGGTTGTCTTCCCAGACTCTGCTTTCTGCCGTCTTCGGTCAAGTACCAGCTGGTGGTCCGCATGTTTTGATCCAAACTTTTGTTTTAGGATTTATGCATCCATTATCCCGCAG	1	+	chr1:6721-6840
V01555.2_ebv_genome	probe_cstmEBV_0417_570	AGGGGATACCGCTCATATCACTAAGGGCGGTGCCCAGGTAGAGGAGCTCGCGATAGTCCCATTCAATGGACGTGTACCGGATGTTTAGGAGAGGCAGGGAGGCGATGATCTGGCATGTGT	1	+	chr1:68281-68400
V01555.2_ebv_genome	probe_cstmEBV_0417_571	GCCGCAGGTGTGTCAGGAGGTCGTCAAAATCCATCACTGTTGGGAGGCTTGGGTCCTCAAGGTAGGAGAGATAATCGGAGGCCGCCGAGGCCACCTTGTCCCTGATGTCCGCCGTACACC	2	+	chr1:68401-68520
V01555.2_ebv_genome	probe_cstmEBV_0417_572	TGCGCACGTGCAGGGCCGCATTCTTGGACCGGACGGCCACGTTGTGGACAAAGGGGGGCACTGAGGCGGCGGGAGGGGCCCCATACTCTATCGCTGTCAACAGCGCCAAAAAGCGGACGT	4	+	chr1:68521-68640
V01555.2_ebv_genome	probe_cstmEBV_0417_573	CCTCCTCATCTACCCCAGCCTGTTGTCTGGCCACGGCCGTTCGGGCGGCCTCCGCCAGGGATAGGAGGCGCTTCCAGCTTTCGTCGTCCAGGACCAAGGGGACGTCCACGTGCGGGCCCC	6	+	chr1:68641-68760
V01555.2_ebv_genome	probe_cstmEBV_0417_574	TGTAGATGGAATTATCCTCGGGTTCTCCTCCTCCTTCCCCCGCCTCCTGATCTCCGCCCGAGAGCAGGTCGGTCAGGCGTCTGCGGGCCGCCTCCAGGTCAAATTTTCCATCGTCGCTCT	3	+	chr1:68761-68880
V01555.2_ebv_genome	probe_cstmEBV_0417_575	CGGCCAGCTGGGGAATTTCAGCCAGCATCTTAGCACCGGCATCTACACGGACCGCGTCCTTCGTGGCCAGGGACGGCAGGCAGGCCTCCAGCTTTGCGGCCAGGTGCTTATGGAACTCTC	4	+	chr1:68881-69000
V01555.2_ebv_genome	probe_cstmEBV_0417_576	CCGCTCTTCCCTTGTTTTCTGATAGCATGTTTGCGAGGTTTTGGATGTTAAGTTCGGAAGTGAGCAGTTGCTCCAGGTCCAGCGTGGGGACCTGCAGATGTCCCGACCAGTCCTTTAAGA	1	+	chr1:69001-69120
V01555.2_ebv_genome	probe_cstmEBV_0417_577	ATTCCAGCAGATTTAGCACAGACGATCGGTCCCTACTCCTTATTAGCCCCTGCTCGAGGACCACTGTCACAAGAAGATAGTCTATCATGCTCAAGGCATCTGCCTCTGGCACTTCCCGGT	1	+	chr1:69121-69240
V01555.2_ebv_genome	probe_cstmEBV_0417_578	TAGAGGCCGGGTCGTAGACGATGGCCTGTTCCTGGTAGGTATGTCCGGCTATTCTCGCAATGTTGCTCTCGAGGGGCACAAAGTCCATCTCAGGAGTCTCTATGTCAAAGGTGGTCTGAT	1	+	chr1:69241-69360
V01555.2_ebv_genome	probe_cstmEBV_0417_579	AGTATTGGCTCCTGGCGGTGTCCAGTGTGATGGGGGACGTGGGGGCACTGGATCCCGATTCCAGGCTGTTGGAGAACACTTCATCTTCGAACATGTCTTCATCCTCTGTGGTGGGGATAT	1	+	chr1:69361-69480
V01555.2_ebv_genome	probe_cstmEBV_0417_58	TTCCACCTAAACGGGGCTTAACGTTGCATCCCAGAAGATGCACGCTTAACCCCGCCTACAACCGTGACGTAGCTGTTTACCAGCATGTATAGAGTTACGGTTCGCTACATCAAACAGGAC	1	+	chr1:6841-6960
V01555.2_ebv_genome	probe_cstmEBV_0417_580	CGGAGGCTAAGTCGCTCTCCGCTTCTTCAGAGTCGGACATGGATAGGAAAGGCTCCTCTAGGTCAGACAGGTAGCGGACGAGGCCAGAACCCCCAGATGCATCATCCCCAAAGGAGGGCT	2	+	chr1:69481-69600
V01555.2_ebv_genome	probe_cstmEBV_0417_581	GCTGCCCGAAGGGAGGTGATGGGGATATCTCCGTTCCAGCCCTGTCAGCGGCCGGGGGATGGTTTTTTTCTGGTTCGAGTGTCGTGGCTGATGGTGGGAGCTGCTGAGCAGGAGGAGGAG	3	+	chr1:69601-69720
V01555.2_ebv_genome	probe_cstmEBV_0417_582	CCGGGGTAGCTGATGGCAGGGGCTGCTGCTGAGGAGGAAGAGGAGAAGGAGCCCGGGCGGCTGATGGCGGGGGCTGCTGCTGAGGAAGAAGTGGAGAAGGAGCCGGGGCGGCTGATGGCG	6	+	chr1:69721-69840
V01555.2_ebv_genome	probe_cstmEBV_0417_583	TGGGCTGCTGCTGAGGAAGAAGTGGAGAAGGAGCCGGGGCGGCTGATTGCGGGGGCTGCTGCTGAGTTGGAGGAGGAGAAAGAGTCGTGGTGGTGGGGGCTGCTGCTGCAGTCGGGGAAG	4	+	chr1:69841-69960
V01555.2_ebv_genome	probe_cstmEBV_0417_584	GGGATGGGGTGGTCAGAGGGATTTTTGGGTTCGAGGGAGCTGCCTGTGGCAGAGGGATGGGTATTTGCAAAGGGAGGCGAGGAGATGGAGTGACTGAAGGAGCGATAGTTGAGACTGGCG	1	+	chr1:69961-70080
V01555.2_ebv_genome	probe_cstmEBV_0417_585	CGGGGTGGGGTGTCGGGGAGGCGGGTGGTGATTGGTGAGGGATGGGGATTACTGGAGGGGGAAGGCGAGCTGCTGAAGGGGGGCGATGGGGCGGAACGTGGGTGCGTGGCAGCTGATCAT	5	+	chr1:70081-70200
V01555.2_ebv_genome	probe_cstmEBV_0417_586	CCTCTGTGTCAGTGGTGGAGGACAGAGGGAGGCGGCGGCCGGAGGTGGGCTTCTTGTGGGGGCTATCTTTGCCCAATCCCTTTTTCCTCTTGGGAGTCTGAGGCGCTGCGCCGCTCGACG	4	+	chr1:70201-70320
V01555.2_ebv_genome	probe_cstmEBV_0417_587	CCCTTGGTGGCGTGGAGGGAGCGGGGACCCCGGGGGTGTGACCTAGGCCGGGGATGGGGATGAAGAGGGGAGGGCTGGAGGCCGGGGCCGCGGAGGCCGGGGCCGCGGAGGCCGGGGCCG	16	+	chr1:70321-70440
V01555.2_ebv_genome	probe_cstmEBV_0417_588	CGGAGGCCGGGGCCGCGGAGGCCGGGGCCGCGGAGGCCGGGGCCGCAGAGGCCGGGGCCGCAGAGGCCGGGGCCGCAGAGGCCGGAGACGACGGCGGGGAGTTGGTCTTTGCAGGACTAT	16	+	chr1:70441-70560
V01555.2_ebv_genome	probe_cstmEBV_0417_589	ACCTGGCGGCAGGGAATGAGTCGGATGTGAAAGATCGAGAGGGCAGTGGCCTGAGGTTATACGGTATTATTCGCCGTTCAAACGGTAGCATGACGGGAGGGCTGCTATCAGCACCGGGCG	1	+	chr1:70561-70680
V01555.2_ebv_genome	probe_cstmEBV_0417_59	AGCCGTTGCCCTAGTGGTTTCGGACACACCGCCAACGCTCAGTGCGGTGCTACCGACCCGAGGTCAAGTCCCGGGGGAGGAGAAGAGAGGCTTCCCGCCTAGAGCATTTGCAAGTCAGGA	3	+	chr1:6961-7080
V01555.2_ebv_genome	probe_cstmEBV_0417_590	TCCCCGCCGCCTCCCCATCACTGGACACAAGCTCGGGCCCCACCAGGTCAAAGCCGCTGCCGTTGGCCTCATAAAAGTCATACACGCCATAGTGTTCCAGCATAAAGATGCGGGGGTCCT	2	+	chr1:70681-70800
V01555.2_ebv_genome	probe_cstmEBV_0417_591	CTGTCTCAAAGGCCTCGGGTAGAAAATAGAGATGCACGCAAGTGTACTGGGCCCCTGGTGCCCCCACGTACTGCAGGATGTCGTGCGCATAGGTGCTGACTCTGACATGGGCGGGGGTGC	2	+	chr1:70801-70920
V01555.2_ebv_genome	probe_cstmEBV_0417_592	CCGGGGCCGCATCCTTCTGGCAGTGGGGGTCAAACAAGTAGAAGGAGCCATCTGTCTCGATGATGATGGCCCCCGCGTAGATGTCGCAGATGTAGAGGATGAACTGGGCCACCCCGTTGT	2	+	chr1:70921-71040
V01555.2_ebv_genome	probe_cstmEBV_0417_593	AACTGCCGTGCAGGACCTCGGCCAGGGACTGAACAACTGCCGAGTTTGCGATCTGGGCAGGGAATAGGACGAGGCCAAAGATCTCCGCCGAGCGGTATATGTGCACGCGCCCACCGCCCC	4	+	chr1:71041-71160
V01555.2_ebv_genome	probe_cstmEBV_0417_594	TCAGGACCACGGAGCTGGGCACGTCCGTCAACTGGGCCATCTCGTGCCCCTTGAGGATGCCGCTCTGGCGCATGAGGGCATCCAGCCGCGCCCCCTCGTCCAGGACCTCGTCCAGCTCAG	5	+	chr1:71161-71280
V01555.2_ebv_genome	probe_cstmEBV_0417_595	GGCGGGAGGTCAGGGGGCGGCCGGCCAGGAAGCTCTTGACCAGGTAGAGGACGCAGTTGCTGACGCACTGGATGCCGGCAAAGCGGCCAAACTTGCAGTGGGCCTGGTTGCACGAGGCCG	5	+	chr1:71281-71400
V01555.2_ebv_genome	probe_cstmEBV_0417_596	TGCCTAGGATGCGGAGGGCCGAGCCTCCACTCCCGCCCCCGGGGGCATTCACATCCATGGTCCTGATTCCGCGCACGGGGCCGGTTCCCCGGGTGCGCTGGCTTTGCCCCCAGTCGCCGT	16	+	chr1:71401-71520
V01555.2_ebv_genome	probe_cstmEBV_0417_597	TACTCATCTTCGGCGGTGGGGCGGGGAGGACGCCTTGTCGCCCCCCTTCTGGTCCGGGGTCTTACGCGGCTGGCGGCGGCAGCCGCCGAGAGATAAGGGGGGTACGTGTGTGCCTCCGCC	16	+	chr1:71521-71640
V01555.2_ebv_genome	probe_cstmEBV_0417_598	TCTCCTCTGTCTGGGCCGCCGCCGCCGCTTGCCCGCCTTGAAGGAGAGGGGGTAGTCCGCGGACTGCGTCTGCGGGGGCAGGAGGTCTCAACCTTCTGGGCTCGGGCCGCGGTGTCGATA	6	+	chr1:71641-71760
V01555.2_ebv_genome	probe_cstmEBV_0417_599	TCCGATGGCCTTTCCCTGTCTTCCTCGTATGCTCCTTCTCCTCCTCCTCCCGGCACGCCCCTGAGATCTGCCTCCCCTCCCTCTCCCTCGTCCTGGTCGGAAAAGTCTGAGGAGGAGAAG	3	+	chr1:71761-71880
V01555.2_ebv_genome	probe_cstmEBV_0417_6	TTGTGGCGGCATCATGTTTTTGGCATGTGTACTTGTCCTCATCGTCGACGCTGTTTTGCAGCTGAGTCCCCTCCTTGGAGCTGTAACTGTGGTTTCCATGACGCTGCTGCTACTGGCTTT	1	+	chr1:601-720
V01555.2_ebv_genome	probe_cstmEBV_0417_60	TTCTCTAATCCCTCTGGGAGAAGGGTATTCGGCTTGTCCGCTATTTTTTTGTGGCTAGTTTTGCACCCACAACATGTAAGGGCCCGCTACCCCTACAACACAAAACAAACTATCTCCCCT	1	+	chr1:7081-7200
V01555.2_ebv_genome	probe_cstmEBV_0417_600	GAGAATGGGGAGGAGTCCAAAACGGCACGCCACCTGCCGTGGGGCGGTGGTGACAGGTCCCGGCTGGCCCGGCGCTTGCTCGCGTTCCTGCCGTTACCCAGGAGAATGGCCGCGAGTTTT	5	+	chr1:71881-72000
V01555.2_ebv_genome	probe_cstmEBV_0417_601	TTGGCGGGGAGGATGCGGAATGGCGGGGGCGTTTGTCCCACGGGTGAGGGGGAATCGTCGGTTAGGGCCGGCACGAGGTGGTGGGTCTGGACCCGGGCCGTGCGAGCAAAGGCGGCGAGA	6	+	chr1:72001-72120
V01555.2_ebv_genome	probe_cstmEBV_0417_602	ACCGAGGGGCTTCTGGGGGTGACTGTGATCTGTTCCGGATTTAGGTCCATGGCGGGTGTGTATGTTTTAATAGGGGTGGTCTCTGGCGCGGCAGGATGATGGTCGAGGACGTCCACCAGG	2	+	chr1:72121-72240
V01555.2_ebv_genome	probe_cstmEBV_0417_603	GCCTTGCAGATGCTCTTGCCTAGATACAGGATGTCGTCCATGCTGAGGGGAGGTGGGGTGTCTGCTCCCCCCTGCGGAAGCCGCCTGGGTGCGGGGATGAAGACAGGTGGTGGGCGGGCG	5	+	chr1:72241-72360
V01555.2_ebv_genome	probe_cstmEBV_0417_604	TCTCGCCGGACTATGGCCTCGGCACGCTCGGCGTCGATGGCGGGTGGCTGGAACAGGCGGGCGAATGTGTAATCCCGGAACCGGTAGGCGACGCTGCGCCTGAGGGCGCCCGTCAGGCTG	6	+	chr1:72361-72480
V01555.2_ebv_genome	probe_cstmEBV_0417_605	TATCCCAGCTCCAGGGCGTGCTCCACCCGCTCGTTGAGCTCCTCGAGATCCGGACGCAGGGGCTCGCTGGTGTGGGCCCAGAGGGGGTGATCCGCGATGCCCCGGCTCTCCCTGAGGGCC	16	+	chr1:72481-72600
V01555.2_ebv_genome	probe_cstmEBV_0417_606	GGCACCAGGAGGCGCCTTCTGAGGGTGGCCGTGTCGGCCGTGGCCAGGGCCCACCTGGCGGCGGCGTCCCGGCACACATCCTGGATGCCCTCCACGACGCTCTTTAGCGTCTGGAGGTCC	16	+	chr1:72601-72720
V01555.2_ebv_genome	probe_cstmEBV_0417_607	GTGGAGTAGTGGCGGGGGGAGGATGAAACGCTCTTTTCCTTCACCGCTACCACCGCCTCCTCCTCCTCTTCCGTCGCCAGAGGGATCTGCACCCTCCCGGTCTCTGCGTCGTACAGGAGC	4	+	chr1:72721-72840
V01555.2_ebv_genome	probe_cstmEBV_0417_608	GGGCGGGAGCACAGCCTCCAAGCTGCCCCCGTCAAGCGCGAGATGTCCTCCGAGAGGGTCTCACCCGAGACCAGAAAGCGGCGGGTGGCCAGGCCCAACGACTCCGCCGTCGTGCTGTAT	5	+	chr1:72841-72960
V01555.2_ebv_genome	probe_cstmEBV_0417_609	CTCAGGGTGAAGAGGAGTGAAAAGAGGGAGGTGGGCCAGGCAAGCGGTGGTGCTTCCGCCGCCCGCTCTGAAGCTGAGATAGTCTCGGAGATGATGCCTGAGACCTCTCGGACGGCGTCC	3	+	chr1:72961-73080
V01555.2_ebv_genome	probe_cstmEBV_0417_61	AACCATCCTTTTGCCAATCAATTCTGTGACAGGGTTTCCTGGACACCCAGTCTTAGTTCAGGTAGACACCCAGTTATGCAGTGCCACCAATTCCAACCATTTTTAAACCTCCTGGAATTC	1	+	chr1:7201-7320
V01555.2_ebv_genome	probe_cstmEBV_0417_610	ATGATCCTAAGGACTGCGTCGTGGGACGACAGCCCCCAGGGGCCCCCGCCCTCTTCGTCTTCTGCACCCTCGGCTCCTGCGTCCCCGGCCTTGCCTTCCCCCTCTAAGTTGAGGGGGCGC	5	+	chr1:73081-73200
V01555.2_ebv_genome	probe_cstmEBV_0417_611	AGTCCGACCGCCTGGGGGGACTCCCCAGGCATCGGAGGGGCCCCGTCATAGATCTCCCAGACGGTGGCGTATATGAGCTCGAGAGGACGGCGGGCCCGGGTCAGCTCGGGGGAAGGGAGG	6	+	chr1:73201-73320
V01555.2_ebv_genome	probe_cstmEBV_0417_612	GCCAGGTCGCTGCCGAAGGAGACCAGCCAGCGCAGGGCGGCCAGAGAGCGGGTTTTGGGCAGCTCGTTGGAGAGGACCCGGCGAAGGGCGGGCCAGATTTGGAACTCGATGAAGGCGGCC	5	+	chr1:73321-73440
V01555.2_ebv_genome	probe_cstmEBV_0417_613	GGGAAGAAGGGGCTGTGGACATAGGCCGGATCCGCGCGCGCCGTTTGGCCGGCCCTCAGGGACCGGCAGTATGCCTCGACGTCTGTCCGCGGGGCCGCCGCCACCGCTGCCGTCCACTGC	16	+	chr1:73441-73560
V01555.2_ebv_genome	probe_cstmEBV_0417_614	CTTCTTCCCTGCTCGCCGGGGAGTAGGGGGGGCTTACAGGGGAGGGCCGGAGCCGGGGCCGGGGCCTGCCACAGGCGGCTGTAGCGGACCCATAGCAGAGACCTGAGGAGTTCGGATGAA	6	+	chr1:73561-73680
V01555.2_ebv_genome	probe_cstmEBV_0417_615	AGGTCCCCCGCCACCTGCTCATACTCGGCCGCGGGAGGGGGGACGATGAAGATGCGCAGAGGGGTTACGGCGTCCCAAGGGTCCGCCGCCGCCCCCACACCCACAGCCGTCGCGGCGGGG	16	+	chr1:73681-73800
V01555.2_ebv_genome	probe_cstmEBV_0417_616	GCGGCGGCGGGCGTAGAGGGGCCGCTGGTGCGCCGGGCTCGTCTGTCCACGGCCTCGGCCTCCGCCCGCAGGTAGGCCGCCCGGGCCACACGGGCGAAGCGGCTCGTGGGGCTCGCGGTG	16	+	chr1:73801-73920
V01555.2_ebv_genome	probe_cstmEBV_0417_617	GGCAGCAGTCGGAAAAAGTGCAGGGCAAAGCCCGATAGACTCTCTAGGAGGGCGGCGGTGGCCTCGAGCCACCTCCACCGCGAGCGGGACACCCGGGGCACAGAGGCCAGCATCATGGCG	5	+	chr1:73921-74040
V01555.2_ebv_genome	probe_cstmEBV_0417_618	TAGTCCCCCGCCACGGTCTCGTTGAGCCCGGCCGAGAGCAGAACCGTGGCCACCTGCTCGATGGCGGCTGGAGAGAAGGATGCCCGGCTCCCCGCCGCCTCCTGCACACGAGCGGCCAGG	16	+	chr1:74041-74160
V01555.2_ebv_genome	probe_cstmEBV_0417_619	GCCTCCATCTCTGCCGCCATCCCGGCCAGGAAGGCCTCGATGACCGAGTCTGGGACGCCGTAAGTCTGGTCCCAGAGCAGGGCCTCGTACACATAGTCGTAAAAGAGGGCCCCTGAGGGC	4	+	chr1:74161-74280
V01555.2_ebv_genome	probe_cstmEBV_0417_62	TATCATTAAACGGCATGCAGGAAAAGGACAAGCAGCGAAAATTCACGCCCCCTTGGGAGGTGGCGGCATATGCAAAGGATAGCACTCCCACTCTACTACTGGGTATCATATGCTGACTGT	1	+	chr1:7321-7440
V01555.2_ebv_genome	probe_cstmEBV_0417_620	TCCAAAAGCCGGAGCCGGGCGGCGTCAAAGGCCAGGACGGGCACAGCCGCGACGGGGGGCGTTTGTCCCCCGCTGGCCTCCGCGTACACGCCCAGGATCTCTACCGCCCGCCGCCGGGCC	16	+	chr1:74281-74400
V01555.2_ebv_genome	probe_cstmEBV_0417_621	AGGGGCAGCGAGGCCACCACGCTGGAAAGTGACTCGGGGCGGTGAAAGAGACCACCACCGCTTTCTTCACCCTCTCCCCCGCCGGCCCCGCCCCCACTGTGCTCCACCAGCTCCACGGCC	6	+	chr1:74401-74520
V01555.2_ebv_genome	probe_cstmEBV_0417_622	ATGGCCTTGATGTCCGCGGCCGTGGGCTGACCCTGCCCTGCAGCCGCCCAGGGGTAGCGGTTGGTCTCCGCGTATACGGTGACCAGCCATCTCCCCAGCGTCGTTTTCGCCGCGTTAAAA	4	+	chr1:74521-74640
V01555.2_ebv_genome	probe_cstmEBV_0417_623	GCGTAGAATGACAGCCCCTCCCGCGGGAAGGCGTCCCACCGGGCCAGATAAGTGTCGGCCACCAGCTCTTCCACGAAGGCAAAGGTGGCCGTTGGGCCAGAGACCGCGAGCACCTCCCCG	5	+	chr1:74641-74760
V01555.2_ebv_genome	probe_cstmEBV_0417_624	CTGCCCTCTTCGATGATGCGCCGGTACGCGGCCGCCAGGGCCCGGGTCTCTGCGATGAGCCGAGAGCCGTCCAGCGGATCGTCGGTGGCCGGAGAGGCTGTCGTGGGGGGCAGTGAGGAT	16	+	chr1:74761-74880
V01555.2_ebv_genome	probe_cstmEBV_0417_625	GCCAGCACGTCCAGGGCCGCCTCCAGATGGCCGAGGCCGAAGCTGCGCCTGGAAAAGGAGGCCGCCCGGAGTAGGTAGTAGGCGTGGTGGCGGAGGACCGCCGCCGGGTAAGCGTGGCCG	16	+	chr1:74881-75000
V01555.2_ebv_genome	probe_cstmEBV_0417_626	CTCATGAGGGTGAGAGTATTTAAAAAATCGCGCACCAGCACCGGCTGGGCCAAATCCCCCAGTCCAAAGATCCCCAGCTCCAGAGGCATCAGCGCGCGCAGGCGGGCAGCGGGGTCGTCC	3	+	chr1:75001-75120
V01555.2_ebv_genome	probe_cstmEBV_0417_627	CCAGACAGCAGCAACTGACGCGTCACGCGGGCGAGCCCCCCGTCCACCTCTGCCAGGGGTGGCTGGGCGTCTGCCCCTCCGCTACCGCCGCTGCTGTCACTCTCCATAGCGGACGCCATG	16	+	chr1:75121-75240
V01555.2_ebv_genome	probe_cstmEBV_0417_628	AAGGTCCAGGGGTCCGTCGATCGCCGCCGTCTGCAACGCCGAATCGCGGGGCTGCTGCCCCCTCCGGCCCGGCGTCTAAATATTTCCCGGGGGTCCGAATTCACGCGGGACGTTCGTGGG	5	+	chr1:75241-75360
V01555.2_ebv_genome	probe_cstmEBV_0417_629	CTGGTTGAGGAACACGCGCAGGCCTCCTCGCTGAGTGCGGCGGCCGTCTGGCGCGCAGGGCTGCTGGCCCCGGGGGAGGTGGCGGTCGCCGGGGGTGGCAGTGGAGGGGGGAGCTTCAGC	16	+	chr1:75361-75480
V01555.2_ebv_genome	probe_cstmEBV_0417_63	ATATGCATGAGGATAGCATATGCTACCCGGATACAGATTAGGATAGCATATACTACCCAGATATAGATTAGGATAGCATATGCTACCCAGATATAGATTAGGATAGCCTATGCTACCCAG	1	+	chr1:7441-7560
V01555.2_ebv_genome	probe_cstmEBV_0417_630	TGGTCTGGGTGGCGGCCGCCAGTCTTTGGGGACTTTCTGATACACGCCAGCTCCTTCAACAACGCCGAGGCCACTGGAACGCCCCTTTTCCAATTCAAGCAGAGTGACCCGTTCTCGGGC	2	+	chr1:75481-75600
V01555.2_ebv_genome	probe_cstmEBV_0417_631	GTCGACGCGGTATTCACTCCTCTCTCCCTGTTTATCCTAATGAATCACGGCCGGGGTGTAGCCGCCCGGGTCGAGGCAGGTGGGGGCCTGACGCGGATGGCCAACCTGCTGTACGACAGC	4	+	chr1:75601-75720
V01555.2_ebv_genome	probe_cstmEBV_0417_632	CCCGCAACCCTGGCTGACCTGGTCCCGGACTTTGGGCGGCTGGTGGCCGACCGCCGCTTCCACAACTTCATCACCCCTGTGGGCCCCCTGGTGGAGAATATAAAGAGCACCTATCTGAAT	3	+	chr1:75721-75840
V01555.2_ebv_genome	probe_cstmEBV_0417_633	AAAATCACCACGGTGGTCCACGGGCCTGTGGTCAGCAAGGCCATCCCTCGCAGCACCGTCAAGGTGACGGTGCCCCAGGAGGCCTTTGTGGATCTGGACGCGTGGCTCTCCGGCGGCGCC	5	+	chr1:75841-75960
V01555.2_ebv_genome	probe_cstmEBV_0417_634	GGGGGTGGCGGTGGAGTATGCTTCGTCGGGGGGCTGGGCCTGCAGCCGTGCCCCGCCGATGCGCGCCTCTATGTCGCTCTGACCTATGAGGAAGCCGGGCCGCGGTTTACGTTTTTCCAG	5	+	chr1:75961-76080
V01555.2_ebv_genome	probe_cstmEBV_0417_635	TCGTCCCGCGGCCACTGTCAGATCATGAATATCTTAAGAATTTATTACTCACCATCCATCATGCACCGCTATGCTGTGGTCCAGCCCCTACATATAGAGGAGCTAACCTTCGGGGCGGTT	1	+	chr1:76081-76200
V01555.2_ebv_genome	probe_cstmEBV_0417_636	GCCTGTCTGGGGACATTTAGTGCTACTGACGGTTGGAGGAGGTCTGCCTTCAATTACCGTGGCTCTAGCCTCCCCGTGGTGGAGATTGACAGCTTTTATTCCAACGTCTCTGACTGGGAG	1	+	chr1:76201-76320
V01555.2_ebv_genome	probe_cstmEBV_0417_637	GTGATTCTCTAGACTTAACGGGAGGAAACAGGAGGAGGAGGGGGACAAGAGCACAAAAGTGGTTCAGTGGACACCCACCACACAGCATGGCAACGACCAGTCATGTCGAGCATGAGCTCC	1	+	chr1:76321-76440
V01555.2_ebv_genome	probe_cstmEBV_0417_638	TCTCCAAATTGATTGATGAGTTAAAGGTCAAGGCCAACTCAGACCCCGAGGCTGATGTCCTGGCCGGGCGCCTGCTCCACCGCCTTAAGGCCGAGTCAGTTACACACACAGTAGCCGAAT	1	+	chr1:76441-76560
V01555.2_ebv_genome	probe_cstmEBV_0417_639	ATCTGGAGGTCTTCTCTGACAAATTCTACGATGAGGAATTCTTCCAGATGCACCGGGATGAGCTGGAGACCCGAGTCTCTGCTTTCGCGCAGAGCCCGGCCTACGAGCGCATCGTCTCCA	1	+	chr1:76561-76680
V01555.2_ebv_genome	probe_cstmEBV_0417_64	ATATAAATTAGGATAGCATATACTACCCAGATATAGATTAGGATAGCATATGCTACCCAGATATAGATTAGGATAGCCTATGCTACCCAGATATAGATTAGGATAGCATATGCTACCCAG	1	+	chr1:7561-7680
V01555.2_ebv_genome	probe_cstmEBV_0417_640	GCGGCTACCTGTCGGCCCTGCGCTACTATGACACCTATCTGTATGTGGGGCGCAGCGGGAAGCAGGAGAGTGTGCAGCACTTTTACATGCGGTTAGCCGGCTTCTGTGCCTCAACCACCT	2	+	chr1:76681-76800
V01555.2_ebv_genome	probe_cstmEBV_0417_641	GCCTCTACGCGGGTCTCAGGGCAGCCCTGCAGCGGGCCAGGCCGGAGATTGAGAGTGACATGGAGGTGTTTGATTACTACTTTGAGCACCTAACCTCCCAGACGGTGTGCTGCTCCACGC	3	+	chr1:76801-76920
V01555.2_ebv_genome	probe_cstmEBV_0417_642	CCTTTATGCGCTTTGCCGGGGTGGAAAACTCCACTCTGGCCAGCTGCATCCTCACCACCCCCGACCTCAGCTCCGAGTGGGACGTGACCCAGGCCCTCTATAGGCACCTGGGGCGCTACC	4	+	chr1:76921-77040
V01555.2_ebv_genome	probe_cstmEBV_0417_643	TCTTTCAGCGAGCCGGGGTGGGTGTAGGGGTGACGGGGGCTGGCCAGGATGGGAAACACATCAGCCTCCTGATGAGGATGATCAACAGCCACGTGGAGTACCACAACTATGGCTGCAAGA	2	+	chr1:77041-77160
V01555.2_ebv_genome	probe_cstmEBV_0417_644	GGCCGGTCAGTGTGGCGGCCTACATGGAGCCCTGGCACAGCCAGATTTTCAAGTTTTTGGAAACGAAGCTGCCGGAGAACCACGAGAGGTGCCCGGGCATCTTTACGGGGCTCTTTGTCC	2	+	chr1:77161-77280
V01555.2_ebv_genome	probe_cstmEBV_0417_645	CCGAGCTCTTCTTCAAGCTTTTTAGGGACACGCCCTGGTCGGACTGGTACCTGTTTGACCCCAAGGACGCCGGGGACCTGGAGAGGCTCTACGGGGAGGAGTTTGAGCGCGAGTACTATC	2	+	chr1:77281-77400
V01555.2_ebv_genome	probe_cstmEBV_0417_646	GGCTGGTGACAGCGGGCAAGTTTTGTGGGCGGGTCTCCATCAAGTCCCTGATGTTCTCTATCGTCAACTGCGCCGTCAAGGCCGGCAGCCCCTTCATCCTTTTGAAGGAGGCCTGCAACG	2	+	chr1:77401-77520
V01555.2_ebv_genome	probe_cstmEBV_0417_647	CCCACTTTTGGCGCGACCTGCAGGGCGAGGCCATGAACGCCGCCAACCTGTGCGCCGAGGTGCTGCAGCCCTCGAGGAAGTCTGTGGCCACCTGCAATCTGGCCAACATCTGCCTCCCGC	5	+	chr1:77521-77640
V01555.2_ebv_genome	probe_cstmEBV_0417_648	GCTGCCTGGTGAATGCGCCTCTGGCGGTGCGGGCACAGCGGGCCGACACGCAGGGGGATGAACTCCTGCTGGCCCTCCCTCGACTCTCAGTCACCCTACCTGGAGAGGGGGCAGTCGGTG	6	+	chr1:77641-77760
V01555.2_ebv_genome	probe_cstmEBV_0417_649	ATGGATTCTCGCTAGCCCGCCTCAGAGATGCCACCCAGTGTGCCACCTTTGTGGTGGCCTGCTCCATTCTTCAGGGATCCCCCACTTATGATTCCAGGGATATGGCCTCCATGGGCCTCG	2	+	chr1:77761-77880
V01555.2_ebv_genome	probe_cstmEBV_0417_65	ATATAGATTAGGATAGCATATGCTATCCAGATATTTGGGTAGTATATGCTACCCAGATATAAATTAGGATAGCATATACTACCCTAATCTCTATTAGGATAGCATATGCTACCCGGATAC	1	+	chr1:7681-7800
V01555.2_ebv_genome	probe_cstmEBV_0417_650	GGGTGCAGGGCCTGGCCGATGTCTTTGCGGACCTGGGCTGGCAGTACACTGACCCTCCCTCTCGCTCGTTAAACAAGGAAATATTCGAACATATGTACTTTACGGCCCTCTGCACCAGTA	1	+	chr1:77881-78000
V01555.2_ebv_genome	probe_cstmEBV_0417_651	GTCTGATTGGACTTCACACCAGGAAGATTTTTCCGGGTTTCAAACAGAGCAAGTATGCCGGGGGGTGGTTTCACTGGCACGATTGGGCAGGAACAGACCTTTCTATTCCCAGGGAAATTT	1	+	chr1:78001-78120
V01555.2_ebv_genome	probe_cstmEBV_0417_652	GGTCTCGCCTCTCTGAACGCATTGTGAGGGATGGGCTTTTCAATTCACAGTTTATCGCCCTGATGCCCACCTCAGGCTGTGCCCAGGTGACGGGCTGTTCGGACGCCTTCTACCCCTTCT	1	+	chr1:78121-78240
V01555.2_ebv_genome	probe_cstmEBV_0417_653	ATGCCAATGCGTCCACCAAGGTCACCAACAAGGAGGAGGCCCTTAGGCCAAACCGGTCTTTTTGGCGTCATGTGCGTCTGGATGACAGGGAAGCTTTGAATCTTGTCGGGGGCCGTGTCT	1	+	chr1:78241-78360
V01555.2_ebv_genome	probe_cstmEBV_0417_654	CCTGCCTCCCGGAGGCTCTGCGGCAGCGCTACCTGCGTTTCCAAACGGCCTTTGATTACAACCAGGAGGACCTGATTCAGATGTCCCGGGACAGGGCCCCCTTTGTGGACCAGAGCCAAT	3	+	chr1:78361-78480
V01555.2_ebv_genome	probe_cstmEBV_0417_655	CTCACAGCCTGTTTTTGCGTGAGGAAGATGCCGCGCGGGCCAGCACGCTAGCCAACCTACTGGTGCGCAGCTACGAGCTGGGCCTGAAGACTATCATGTACTATTGTCGCATTGAGAAGG	1	+	chr1:78481-78600
V01555.2_ebv_genome	probe_cstmEBV_0417_656	CCGCCGATCTGGGGGTGATGGAGTGTAAGGCCAGCGCGGCTCTGTCGGTGCCGCGGGAGGAACAGAATGAGCGGAGTCCCGCTGAGCAGATGCCGCCTCGTCCCATGGAACCGGCGCAGG	5	+	chr1:78601-78720
V01555.2_ebv_genome	probe_cstmEBV_0417_657	TTGCGGGGCCGGTTGACATCATGAGCAAGGGCCCAGGGGAGGGACCAGGTGGGTGGTGTGTGCCCGGGGGATTGGAAGTGTGCTATAAGTACCGTCAGCTCTTCTCAGAGGATGATCTGT	2	+	chr1:78721-78840
V01555.2_ebv_genome	probe_cstmEBV_0417_658	TGGAGACTGACGGTTTTACTGAACGAGCCTGTGAATCTTGCCAATAAACGTTTATTGCCATGTCCAAGTTGTTGTACGTGCGTGATCATGAGGGCTTTGCCTGCCTAACGGTCGAAACCC	1	+	chr1:78841-78960
V01555.2_ebv_genome	probe_cstmEBV_0417_659	ACCGCAACCGCTGGTTCGCGGCTCACATTGTCCTCACCAAGGACTGCGGGTGTCTCAAGCTACTCAATGAGAGGGACTTGGAGTTTTACAAGTTCCTCTTTACGTTCCTGGCCATGGCCG	1	+	chr1:78961-79080
V01555.2_ebv_genome	probe_cstmEBV_0417_66	AGATTAGGATAGCATATACTACCCAGATATAGATTAGGATAGCATATGCTACCCAGATATAGATTAGGATAGCCTATGCTACCCAGATATAAATTAGGATAGCATATACTACCCAGATAT	1	+	chr1:7801-7920
V01555.2_ebv_genome	probe_cstmEBV_0417_660	AGAAGCTTGTGAACTTTAACATTGATGAACTGGTCACCAGCTTCGAGAGCCACGACATTGATCACTACTACACCGAGCAGAAGGCCATGGAGAACGTCCACGGGGAGACTTATGCTAACA	1	+	chr1:79081-79200
V01555.2_ebv_genome	probe_cstmEBV_0417_661	TTTTAAACATGCTCTTTGATGGGGACAGGGCGGCGATGAACGCCTACGCAGAGGCCATCATGGCCGACGAGGCCCTGCAAGCCAAGATTTCCTGGCTCCGTGACAAGGTGGCGGCCGCCG	3	+	chr1:79201-79320
V01555.2_ebv_genome	probe_cstmEBV_0417_662	TCACCCTGCCGGAGAAGATTCTTGTGTTCCTGCTGATTGAAGGCATCTTCTTCATTAGCTCCTTCTACAGCATAGCCCTGCTGCGGGTCCGGGGCCTAATGCCTGGCATCTGCCTGGCCA	1	+	chr1:79321-79440
V01555.2_ebv_genome	probe_cstmEBV_0417_663	ATAACTACATAAGTAGGGATGAGCTGCTCCACACCCGCGCTGCCTCCCTGTTATACAATAGCATGACAGCCAAGGCTGACCGACCAAGGGCCACCTGGATCCAGGAGCTGTTTCGCACTG	1	+	chr1:79441-79560
V01555.2_ebv_genome	probe_cstmEBV_0417_664	CGGTGGAGGTAGAGACTGCCTTCATCGAGGCTCGTGGAGAGGGGGTTACCTTGGTGGATGTGCGAGCCATAAAGCAGTTTCTGGAGGCCACGGCCGATCGCATCCTGGGTGACATTGGTC	2	+	chr1:79561-79680
V01555.2_ebv_genome	probe_cstmEBV_0417_665	AGGCTCCCTTGTATGGCACACCACCCCCCAAGGACTGCCCGCTCACCTACATGACTAGCATCAAGCAAACTAATTTCTTTGAGCAAGAGAGTTCCGATTACACCATGCTGGTGGTAGATG	1	+	chr1:79681-79800
V01555.2_ebv_genome	probe_cstmEBV_0417_666	ACCTTTGAGTCAGGGTGGCTACTTGCTCAGGTTTCTGGGCATAAATTCTCCTGCCTGCCTCTGCTCTGGTACGTTGGCTTCTGCTGCTGCTTGTGATCATGGAAACCACTCAGACTCTCC	1	+	chr1:79801-79920
V01555.2_ebv_genome	probe_cstmEBV_0417_667	GCTTTAAGACCAAGGCCCTAGCCGTCCTGTCCAAGTGCTATGACCATGCCCAGACTCATCTCAAGGGAGGAGTGCTGCAGGTAAACCTTCTGTCTGTAAACTATGGAGGCCCCCGGCTGG	1	+	chr1:79921-80040
V01555.2_ebv_genome	probe_cstmEBV_0417_668	CCGCCGTGGCCAACGCAGGCACGGCCGGGCTAATCAGCTTCGAGGTCTCCCCTGACGCTGTGGCCGAGTGGCAGAATCACCAGAGCCCAGAGGAGGCCCCGGCCGCCGTGTCATTTAGAA	5	+	chr1:80041-80160
V01555.2_ebv_genome	probe_cstmEBV_0417_669	ACCTTGCCTACGGGCGCACCTGTGTCCTGGGCAAGGAGCTGTTTGGCTCGGCTGTGGAGCAGGCTTCCCTGCAATTTTACAAGCGGCCACAAGGGGGTTCCCGGCCTGAATTTGTTAAGC	2	+	chr1:80161-80280
V01555.2_ebv_genome	probe_cstmEBV_0417_67	AGATTAGGATAGCATATGCTACCCAGATATAGATTAGGATAGCCTATGCTACCCAGATATAGATTAGGATAGCATATGCTATCCAGATATTTGGGTAGTATATGCTACCCATGGCAACAT	1	+	chr1:7921-8040
V01555.2_ebv_genome	probe_cstmEBV_0417_670	TCACTATGGAATATGATGATAAGGTGTCCAAGAGCCACCACACCTGCGCCCTGATGCCCTATATGCCCCCGGCCAGCGACAGGCTGAGGAACGAGCAGATGATTGGGCAGGTGCTGTTGA	1	+	chr1:80281-80400
V01555.2_ebv_genome	probe_cstmEBV_0417_671	TGCCCAAGACGGCTTCCTCGTTGCAGAAGTGGGCACGCCAGCAAGGCTCAGGCGGCGTTAAGGTGACACTCAATCCGGATCTCTACGTCACCACGTATACTTCTGGGGAGGCCTGCCTCA	2	+	chr1:80401-80520
V01555.2_ebv_genome	probe_cstmEBV_0417_672	CCCTAGACTACAAGCCTCTGAGTGTGGGGCCATACGAGGCCTTCACTGGCCCTGTGGCCAAGGCTCAGGACGTGGGGGCCGTTGAGGCCCACGTTGTCTGCTCGGTAGCAGCGGACTCGC	4	+	chr1:80521-80640
V01555.2_ebv_genome	probe_cstmEBV_0417_673	TGGCGGCGGCGCTTAGCCTCTGCCGCATTCCGGCCGTTAGCGTGCCAATCTTGAGGTTTTACAGGTCTGGCATCATAGCTGTGGTGGCCGGCCTGCTGACGTCAGCGGGGGACCTGCCGT	4	+	chr1:80641-80760
V01555.2_ebv_genome	probe_cstmEBV_0417_674	TGGATCTTAGTGTTATTTTATTTAACCACGCCTCCGAAGAGGCGGCCGCCAGTACGGCCTCTGAGCCAGAAGATAAAAGTCCCCGGGTGCAACCACTGGGCACAGGACTCCAACAACGCC	1	+	chr1:80761-80880
V01555.2_ebv_genome	probe_cstmEBV_0417_675	CCAGACATACGGTCAGTCCATCTCCTTCACCTCCGCCACCTCCTAGGACCCCTACTTGGGAGAGTCCGGCAAGGCCAGAGACACCCTCGCCTGCCATTCCCAGCCACTCCAGCAACACCG	3	+	chr1:80881-81000
V01555.2_ebv_genome	probe_cstmEBV_0417_676	CACTGGAGAGGCCTCTGGCTGTTCAGCTCGCGAGGAAAAGGACATCGTCGGAGGCCAGGCAGAAGCAGAAGCACCCCAAGAAAGTGAAGCAGGCCTTTAACCCCCTCATTTAACACCATG	1	+	chr1:81001-81120
V01555.2_ebv_genome	probe_cstmEBV_0417_677	TTCTCGTGCAAGCAGCACCTGTCCCTGGGGGCCTGTGTCTTCTGTCTCGGCCTCCTGGCCAGCACCCCCTTCATTTGGTGCTTTGTCTTTGCCAACCTGCTCTCTCTGGAGATCTTCTCA	1	+	chr1:81121-81240
V01555.2_ebv_genome	probe_cstmEBV_0417_678	CCGTGGCAGACACACGTGTACAGGCTTGGATTCCCGACGGCATGCCTAATGGCCGTCCTCTGGACGCTGGTACCCGCCAAGCACGCGGTGAGGGCCGTCACTCCAGCCATCATGCTGAAT	3	+	chr1:81241-81360
V01555.2_ebv_genome	probe_cstmEBV_0417_679	ATTGCCAGCGCCTTGATCTTCTTCTCCCTCAGAGTCTACTCGACCAGCACGTGGGTTTCTGCCCCCTGTCTCTTTCTGGCCAACCTGCCTCTCTTATGCCTGTGGCCCCGGCTGGCCATC	2	+	chr1:81361-81480
V01555.2_ebv_genome	probe_cstmEBV_0417_68	TAGCCCACCGTGCTCTCAGCGACCTCGTGAATATGAGGACCAACAACCCTGTGCTTGGCGCTCAGGCGCAAGTGTGTGTAATTTGTCCTCCAGATCGCAGCAATCGCGCCCCTATCTTGG	1	+	chr1:8041-8160
V01555.2_ebv_genome	probe_cstmEBV_0417_680	GAGATTGTTTACATCTGCCCGGCTATACACCAAAGGTTCTTTGAACTTGGGTTGCTCTTGGCCTGCACCATCTTTGCCCTGTCCGTGGTCTCCAGGGCCCTGGAGGTGTCGGCTGTCTTC	1	+	chr1:81481-81600
V01555.2_ebv_genome	probe_cstmEBV_0417_681	ATGTCTCCATTTTTCATCTTTCTGGCTTTGGGCTCTGGAAGCCTGGCCGGTGCTCGGCGTAACCAGATTTACACCTCGGGTCTCGAGCGGAGACGCAGCATTTTCTGCGCCCGGGGAGAT	1	+	chr1:81601-81720
V01555.2_ebv_genome	probe_cstmEBV_0417_682	CATTCGGTGGCATCCCTGAAGGAGACCCTCCATAAATGCCCGTGGGATCTGCTGGCCATCTCTGCCTTGACCGTTCTTGTCGTCTGTGTGATGATTGTGTTGCATGTGCACGCAGAGGTG	1	+	chr1:81721-81840
V01555.2_ebv_genome	probe_cstmEBV_0417_683	TTCTTTGGACTCTCTAGATACCTGCCCCTCTTTCTCTGTGGGGCGATGGCCTCCGGGGGGCTGTACCTGGGCCATTCCAGCATCATTGCATGTGTCATGGCCACCCTCTGCACCCTGACA	2	+	chr1:81841-81960
V01555.2_ebv_genome	probe_cstmEBV_0417_684	TCTGTTGTGGTATATTTCCTCCATGAAACCCTTGGACCCCTGGGCAAGACCGTGCTGTTTATCTCAATCTTTGTCTATTACTTTAGCGGGGTAGCGGCCCTGAGCGCAGCTATGCGCTAC	1	+	chr1:81961-82080
V01555.2_ebv_genome	probe_cstmEBV_0417_685	AAGCTTAAGAAGTTTGTGAACGGACCCCTGGTCCATCTCCGTGTGGTATACATGTGCTGTTTTGTCTTTACTTTTTGTGAATATCTGTTGGTGACATTCATTAAATCCTAACGACCGGAG	1	+	chr1:82081-82200
V01555.2_ebv_genome	probe_cstmEBV_0417_686	TCCTGTCTCTTTGTGTTCTTGGGGGACTTGAGTTAGCTGTCTTTCCTCTTATTACATTGGGCTAACGGGAGGAAATGAACCCAGGGGTGGCAGTGGATGGGGTCATTTATGGGCAAAACT	1	+	chr1:82201-82320
V01555.2_ebv_genome	probe_cstmEBV_0417_687	CACAGGACATGTTTGGGGAGTTAGCATTGGCGTCGGGAAACACAGCTCTGGCAGTTATAACCGCACCAGCTAACAGGACATGTTTGGGGGAGTTGGCATTGGCGTCAGGAGACACGGCTC	1	+	chr1:82321-82440
V01555.2_ebv_genome	probe_cstmEBV_0417_688	TGTCAGTTATCACCGTACCATGAGTGCCATGTGTGTCCAGTGCCTAATCACCGTTCCTCATTTTGTGTGCCTCCTCAAATGTTCCAGAAGTCGGCCACAGGGGAGGTGGCTGAATTAGGG	1	+	chr1:82441-82560
V01555.2_ebv_genome	probe_cstmEBV_0417_689	CCTTTTCCCTCATTCCCCCATGAGACCCACGTGGCAGGCCTAGGGGCTACATTCGCCTCCCACGTTTCCCTTCGCGTGAGGCATCCGATATGACTGAATTTTCGCAGTCTCTTTTCCCTC	1	+	chr1:82561-82680
V01555.2_ebv_genome	probe_cstmEBV_0417_69	CCCGCCCACCTACTTATGCAGGTATTCCCCGGGGTGCCATTAGTGGTTTTGTGGGCAAGTGGTTTGACCGCAGTGGTTAGCGGGGTTACAATCAGCCAAGTTATTACACCCTTATTTTAC	1	+	chr1:8161-8280
V01555.2_ebv_genome	probe_cstmEBV_0417_690	TTCCCTTGTTATTCCCATAGAATTACAGTGAGGTTACACAGGTGGAGATTCAGTTTAACCATTTATTGATTTAATCCAGGAACAAAAAACAGTCCTAGTGACCCAGTGCCCGGAGAGAGA	1	+	chr1:82681-82800
V01555.2_ebv_genome	probe_cstmEBV_0417_691	ATGGCCCTGACAAGTCGGCTGCATGATGCACTTCGGCAGTCACGTGTGTGAGTCTCCACGGCCTCTGTCAAAAGGGAGCTTAGCGTGCCAGGGTTGTAATTCTTGATGTAGTGGCCCAGG	1	+	chr1:82801-82920
V01555.2_ebv_genome	probe_cstmEBV_0417_692	AATTCAACTTCATCGTGTCTCCGTCTGCAGTTGGCGTTAATGTAGGCTGGGGCTACTGCCGCATATGCTGCCAAGAGACAGAGGGGCTGCTTCACATATGAGCTGCTCAGGGTCTCCACC	1	+	chr1:82921-83040
V01555.2_ebv_genome	probe_cstmEBV_0417_693	ACCTTGTTTTGACGGGCCGTGGCACAGGTGATGTAGAAGAGTTGCTTCACAAAGTTGTAGTCTCGCGTGTTAGGAAGGAAGCAGGGTGCCAGCTCTTTGAGCTTGGTCAGGATCACCTTG	1	+	chr1:83041-83160
V01555.2_ebv_genome	probe_cstmEBV_0417_694	CTAAGACTCATGGCGCAGGCCAGGAGGATGTCTTCCGCGGGAGCTAGGGGCAGGTCGCCGTGGTAGGTGATCTCCTGGAGCCAAAAGATGGTCTCTTCTAGCATGGCCACCAGGGTGCAG	3	+	chr1:83161-83280
V01555.2_ebv_genome	probe_cstmEBV_0417_695	AGCCCCGCGTTCTGGATCGCCTGCATGCGTGCATCCAGCCATGTGTCCTTGTTGGTTGACTTGGTGAAAAACTCACGTAGTGTCTTGTAGCTCCTGCGCAGCTCGTGTCTGGGTTGCACT	1	+	chr1:83281-83400
V01555.2_ebv_genome	probe_cstmEBV_0417_696	TTCTGCCAGGCTCCAATCTCTGGATGGGCGGCCACCGCCAGCATCGACTGTAGGAACGGGTCTTGGATGGGCTCTAGGGTCAGAGAGGCCAGGGGGCTGGGCAAGGTGACAAATGTAATC	2	+	chr1:83401-83520
V01555.2_ebv_genome	probe_cstmEBV_0417_697	TTGGAGACAGGCTTAACCAGACTCATGTCAAACCACGGTTTGTTCGGCAGGGGCCTCTGGCTGCGTTCTTGCCTCGCCTGCTTCCTTGTGCTCCTGCCGGCCCCTCGAGATTCTGACCGG	2	+	chr1:83521-83640
V01555.2_ebv_genome	probe_cstmEBV_0417_698	GGACCTCTGGTTGCTCTGTTGCTTCGGGGAGCTCTTGGAGACCTCGGTGCTCTAGGCACCCTGGGGGCCCTTGGGGCTCTGGGCGCTCTTGCTCCCGGGGGCAGGTGTCGGCGCTTGCCA	5	+	chr1:83641-83760
V01555.2_ebv_genome	probe_cstmEBV_0417_699	TAACTTTCATCGGTGCAGCCATGGACCTCTCCGCGTCGCCTTTTGTGGCCTCTGGTGTAAGAGGAGTTGCCAGTCTCCTCCTTCTCGTCCTCGTCCCTGCACAGGGGTGAGCGATGCAAT	1	+	chr1:83761-83880
V01555.2_ebv_genome	probe_cstmEBV_0417_7	CGTCCTCTGGCTCTCTTCGCCAGGGGGCCTAGGTACTCTTGGTGCAGCCCTTTTAACATTGGCAGCAGGTAAGCCACACGTGTGACATTGCTTGCCTTTTTGCCACATGTTTTCTGGACA	1	+	chr1:721-840
V01555.2_ebv_genome	probe_cstmEBV_0417_70	AGTCCAAAACCGCAGGGCGGCGTGTGGGGGCTGACGCGTGCCCCCACTCCACAATTTCAAAAAAAAGAGTGGCCACTTGTCTTTGTTTATGGGCCCCATTGGCGTGGAGCCCCGTTTAAT	1	+	chr1:8281-8400
V01555.2_ebv_genome	probe_cstmEBV_0417_700	GTGACTGTCTTGTCCTGTAGGTCCCACTTCTTTCTGGGAATCACAAACGATGCCGAGGTAGGGGTTATGACCACGCTGGAGGGCCGTGCAGGTATGGCGTGGGCCGGAGTTGGATCTTCA	1	+	chr1:83881-84000
V01555.2_ebv_genome	probe_cstmEBV_0417_701	TCCTCCTCCTCTGAGGATGAAATCTCTCCATCTGTGGAGTGTTCTTCGCTGCCCTCCATAGGGTCCAGATCGCAGTCTGTGTTGGTGTCTGAGACCGCTTCGAGTTCCAGAATGTGGCTC	1	+	chr1:84001-84120
V01555.2_ebv_genome	probe_cstmEBV_0417_702	TCTGCAGAGGGGAGACAAAAGGTGGAGACTGCCTTGAGCACCTCTGTCTCAGGCACCGGATGCCCCCGGCTCCACGGCCCCGGCCACTGGCCGGTGTAGCTTCTTACCTGCGGGATCCTC	4	+	chr1:84121-84240
V01555.2_ebv_genome	probe_cstmEBV_0417_703	GTTGGAGGAAATGCTGCTAGTTCGGGAGAGTCTCTGAGAAGGAACCATCTTGTCTGTCTCTACGACGGGCTAGCTGGGATGTAGTGCTGTCTTGACTGGCCTCAGCCCTATTTATGATTC	1	+	chr1:84241-84360
V01555.2_ebv_genome	probe_cstmEBV_0417_704	TGGAGGCGGGCACGCTGATGGAGAAATGGGCGGTCGGTTGATTGGCCCCACAGCGACCGGCGAAGCACTGACTCATGAAGGTGACCGTGATGGCCTGTGATGTGTAGTAGAGTACCAGAA	2	+	chr1:84361-84480
V01555.2_ebv_genome	probe_cstmEBV_0417_705	ACACCCTCACATTCTTGGAGCTGGCCCTGTGGGTATGCCTCAGGCACGCAAAGTTCCTGCCCCGGGCATGGCACACCTGAACTAAGTTTGGCCCGGTTTGCTCAAACGTGACATGGAGAA	1	+	chr1:84481-84600
V01555.2_ebv_genome	probe_cstmEBV_0417_706	ACTGGGGGAATTTGTCTTCTGGCACAGCTGTTGCCAGGGTGCTCATGAGCGAGGGCCAGATGCAGGAGCTGACCCAGGCGACGAGATCCAGGCCCAGATGTCCCTCTATCATGGCGCAGA	2	+	chr1:84601-84720
V01555.2_ebv_genome	probe_cstmEBV_0417_707	CATTCTCCACGGTGGGGGGCAGGGTCTCGCGGGTCCTCTGGATTAGATAGTCACGCCCATCATCCGCGATGTGGTAGCAGAAGGTTTTGGGGGCCGGCCAGCCCACGTGCAGTGAGTGAT	3	+	chr1:84721-84840
V01555.2_ebv_genome	probe_cstmEBV_0417_708	GTAAGAGGTTTTGAATGTTGAGGGCATTCTTAACATAGCTGTGCTTGTCTTCCTCTTCCGGATGACAGACAAAGAGGCGCAGCTGCCGGCTAAGACCACCGCCCCTGTCCACCTTGTAGG	1	+	chr1:84841-84960
V01555.2_ebv_genome	probe_cstmEBV_0417_709	TATGCGGCAGCCGGATGCACCGCCCGGCGTGATACACGCCGCTGTCAAAAAGCGGGGCCCCAATCTCTTTGATCTTGTGACGCATGCGGCGCAGGCAGGCCGTTAGGCCCATGAGCTTCT	3	+	chr1:84961-85080
V01555.2_ebv_genome	probe_cstmEBV_0417_71	TTTCGGGGGTGTTAGAGACAACCAGTGGAGTCCGCTGCTGTCGGCGTCCACTCTCTTTCCCCTTGTTACAAATAGAGTGTAACAACATGGTTCACCTGTCTTGGTCCCTGCCTGGGACAC	1	+	chr1:8401-8520
V01555.2_ebv_genome	probe_cstmEBV_0417_710	GCAGCACAGACACAAACCCTTGTACTGCGCTTGTTCCCACAATAGCATGGCCTCTAGGTAGGGGGGTGATGACGCGAAAGCCCAGTTTTCCCGTGCATATGCAAAAGGGGAGCACATCTT	1	+	chr1:85081-85200
V01555.2_ebv_genome	probe_cstmEBV_0417_711	CCATATTATCCGGGTCGGCGGGTGGACAAGCTGATTTGAAAAAATAGACTGGGTGGGCCCTGGACACTGGACCCAGGCGGCGCATGAGGCGCAGTACCTCACGCCGCACGGTCCGGCACA	3	+	chr1:85201-85320
V01555.2_ebv_genome	probe_cstmEBV_0417_712	GGTCATAGATTTCCTCCAGCGACCAGGGGGCCCCCTTGATCTTTAGATCCAGGTCCAAGACCAGGTTGCAGACCGGAAGCCGGGGATTAAAGTATTCATGCCGGGAGACAAAGAGCTGCT	1	+	chr1:85321-85440
V01555.2_ebv_genome	probe_cstmEBV_0417_713	CGCTCAGGCTGTTCTGTGAATAGTACACTGGGGTGTAGGAGAGGGCCCTGGTGAGACACGTGTCTGGGAGGCGGCAGTTGGTCGGGGTGGAGACGACCTCCGCCAGGTGGGATGAGAAGG	3	+	chr1:85441-85560
V01555.2_ebv_genome	probe_cstmEBV_0417_714	GGTCAGCGGCTGTCATTACAAAGTAGTGCCTGTCTGCAAAATGGCAGAGGAAGACCGGTAGCCGCTGCACCCTTCGAAGGACGGTGGGTGGGAGGAATTGTTCCTTGGGATTCCACTGGC	1	+	chr1:85561-85680
V01555.2_ebv_genome	probe_cstmEBV_0417_715	CCCGGCAGGTGGCCTGGCCGGCCAAGCATAGAAACCCTTGAAGCGTGGGGGGGTATGTGGGACCCTCATCCGCGTGCCAGCGCGCGAGCTCCACCAGCTCCCGGGCCACGTCCACACTGA	6	+	chr1:85681-85800
V01555.2_ebv_genome	probe_cstmEBV_0417_716	GCCCGGCCCAGGCCCGCATGAGTCCGTCATCGGGGTCGGGGTCCCACGTGTATGGGGCCGGGGGCTCCATGCGGATTTTCAGCTGCTGGACACGCACATGCTCAGCCAGGTAAGTCTCCC	5	+	chr1:85801-85920
V01555.2_ebv_genome	probe_cstmEBV_0417_717	GGGTGAAGTAGGTGCGCATGTGCTCCGCAAAGCCCCTGTCCAGGAGCGAGGGGAGCACGACGCCCCCCGAAGGCAGACACCCAATTTCTCCCATGCTCGTTAACTGAGAGTATCGCTTAA	2	+	chr1:85921-86040
V01555.2_ebv_genome	probe_cstmEBV_0417_718	AGGTTCCCTCGTTGAAGCACTGTGCGTGGGCCAAATAGACGTAGCGCACGAGATCGGCCGAGGCCAGGGGAAGGCGCCCCCTGTAGGCGTCTATCGTCCTTGCCACAGCGCGGATCTCTC	4	+	chr1:86041-86160
V01555.2_ebv_genome	probe_cstmEBV_0417_719	GCGAGTCCCGCCGCAGTTTCTCGTGTGCAAAGTGGGCAAAAGCCTCGGTCTGCTCCGCCCATGCCGAGGAGCCAAAGACCTCCCCCAGCTCGGCCAGGGACGTGACGGCGGCCAGGCTCT	5	+	chr1:86161-86280
V01555.2_ebv_genome	probe_cstmEBV_0417_72	ATCTTAATAACCCCAGTATCATATTGCACTAGGATTATGTGTTGCCCATAGCCATAAATTCGTGTGAGATGGACATCCAGTCTTTACGGCTTGTCCCCACCCCATGGATTTCTATTGTTA	1	+	chr1:8521-8640
V01555.2_ebv_genome	probe_cstmEBV_0417_720	GACCAGACTCGGAAGTAAATAGCTCCGTGAGGTGCGCCAGGGTCTCAATCGTACAAGGAATGCCCCAAAAATAGTAAGCAGCCGTGACTAGCACGAACTGGGCCTCGTGGGAGCCAAAGG	1	+	chr1:86281-86400
V01555.2_ebv_genome	probe_cstmEBV_0417_721	TGCTAATGAACCACCTGGCCGAGATGTTAACGCGGTAGATGCGGCGCAGACAGCCCACGATCTTGGGACGCAGCCACGCCACGCGGCCTCTGGCATCCCCCTGTGGCTGTTTCTTAGCGC	3	+	chr1:86401-86520
V01555.2_ebv_genome	probe_cstmEBV_0417_722	TCAGTGTGAGCAGTTCCACGAGGGGCGTGAGCGAGCGCAGGGCCCCCGCGCGATCTAGGTAGGTGGATAGACGGTCCGCGGTGAGCGGCGTGAGGCCGCGCAGGAAGGGGAAGGCCTCCT	6	+	chr1:86521-86640
V01555.2_ebv_genome	probe_cstmEBV_0417_723	CCGCCGGCAGGTGCAGCGTCAGAACCAGGCCGCAGCGGCTCTGTGAGGTCAGCCGCTTCTTGGGCAGGTGAAGCTGCAGTTCCACGAGAGAACCCGCCACGTGGTGGAGGGGCGAGGCGT	5	+	chr1:86641-86760
V01555.2_ebv_genome	probe_cstmEBV_0417_724	TGTGGCACAAACAAAACAGGCGGAAGCCCTCGTCAGGCCGCGAGAGGATGGCATCGAGGATGGCCTCCGCAATGTCAGTGTTTGAGGCCACAAGGGCCTTGATGACGACGGGGGCGGACA	3	+	chr1:86761-86880
V01555.2_ebv_genome	probe_cstmEBV_0417_725	TTATTTAAGACCGGGAGGCCCCAACGGCGGGCTAAACAGAACGATGGCCTTCTATCTCCCAGACTGGTCGTGCTGCGGGCTCTGGCTCTTTGGCCGGCCCAGGAATAGATACAGCCAGCT	2	+	chr1:86881-87000
V01555.2_ebv_genome	probe_cstmEBV_0417_726	CCCTGAGGAGCCGGAGACCTTTGAGTGCCCGGACCGCTGGCGAGCCGAGATAGATCTGGGCCTGCCCCCTGGTGTGCAGGTGGGAGATTTGCTAAGAAATGAGCAGACGATGGGCTCACT	3	+	chr1:87001-87120
V01555.2_ebv_genome	probe_cstmEBV_0417_727	GAGACAGGTTTATTTGCTCGCTGTTCAAGCCAATAGCATCACGGATCACCTGAAGCGCTTTGACGCCGTCCGCGTCCCTGAGAGCTGTCGTGGGGTGGTGGAGGCCCAGGTGGCCAAGCT	2	+	chr1:87121-87240
V01555.2_ebv_genome	probe_cstmEBV_0417_728	TGAGGCCGTGCGCTCAGTCATCTGGAATACCATGATCTCTCTGGCTGTAAGCGGCATCGAGATGGACGAGAATGGGCTCAAGGCCCTGCTGGACAAACAGGCTGGCGACAGCCTGGCCCT	2	+	chr1:87241-87360
V01555.2_ebv_genome	probe_cstmEBV_0417_729	GATGGAGATGGAGAAGGTGGCCACGGCGCTCAAGATGGACGAGACCGGTGCCTGGGCGCAAGAGATCTCGGCCGTTGTCTCATCGGTGACCGCCCCCTCAGCCTCGGCCCCTTTCATCAA	4	+	chr1:87361-87480
V01555.2_ebv_genome	probe_cstmEBV_0417_73	AAGATATTCAGAATGTTTCATTCCTACACTAGTATTTATTGCCCAAGGGGTTTGTGAGGGTTATATTGGTGTCATAGCACAATGCCACCACTGAACCCCCCGTCCAAATTTTATTCTGGG	1	+	chr1:8641-8760
V01555.2_ebv_genome	probe_cstmEBV_0417_730	CTCCGCCTTTGAGCCCGAGGTGCCCACCCCCGTCCTTGCACCGCCTCCCGTGGTGCGGCAGCCGGAGCACTCTGGGCCCACGGAGCTCGCGTTAACGTAGCAACCAGACTCCACACCAAA	5	+	chr1:87481-87600
V01555.2_ebv_genome	probe_cstmEBV_0417_731	TAAACATTTTATTGGTAAAACAAGGGATATGAAGGTGTCATTGACCCGAGGATCCAAACCCCCTCCCCTGTCTCCCCTCGAGCGCCTCGCTCAGCCCACTATCACCCATGGCCAGGCTCG	1	+	chr1:87601-87720
V01555.2_ebv_genome	probe_cstmEBV_0417_732	GCACCTCCTCGAAGGTGCAGCTGGCCCACCTAAAGAGAGATCTGGGGCCAAGGACCCCCGCGTCACTGTGGGGGCTGTAGAAGGAGGTGAGGTGGTGCTTGTGAAGGTAAACAAGCTGAC	2	+	chr1:87721-87840
V01555.2_ebv_genome	probe_cstmEBV_0417_733	AGAAGCGCCGGTACTTGTTAAGGAACACGGTCTGGTCACTAAAGTTGGTCAGGCTGACGTCCACCCCACCCCGGCGCCACCTGCAGGGCTTCACTAGAATACCCTGCATGGCCAGGCCCG	3	+	chr1:87841-87960
V01555.2_ebv_genome	probe_cstmEBV_0417_734	ACCTGCCAAAGATTGTCGGCCTGTGGTGAGGGATAGAAGGGGGGGGCACGGTGAGTGTCACTGAGACGGTCTGATGGGGGAAGAGGGCCAGGTCCTTTGGCAAAGAGACGTCCAGGCCCA	3	+	chr1:87961-88080
V01555.2_ebv_genome	probe_cstmEBV_0417_735	CGTCCCCGGGGTACTGGGGGTGGTTGATGGGACCCTTGTCCTCCTCCATCTGGGGGGTGGCATATCTGAAGGCAGCCAGGTGGATTTTGAGCTCCGATGGACGCAGCGTGGAGTTGTAGC	3	+	chr1:88081-88200
V01555.2_ebv_genome	probe_cstmEBV_0417_736	GCCGCTGATTCTGGAGGATTAGCCGGAGTTCCCCCGTGTAGCCGGGATCGATGATGCCAACATGAGACGTGACCGGACGGGAGGTGCTGCCCCACAGCATGAGCCCATGACCCTCGGGTG	4	+	chr1:88201-88320
V01555.2_ebv_genome	probe_cstmEBV_0417_737	GGCGGGCATAGAGGCCTAGGTCCACAGTTGTGGTCTTCATCGGGCGCAGCAGGATGGTGGTCTTGTTGACCAAGGTGAGCCGCCCTACACTAGCCTGCTGGAGCAACAGCTTGTCATTCT	2	+	chr1:88321-88440
V01555.2_ebv_genome	probe_cstmEBV_0417_738	GGAAGGCGTAGCGTATGTGTGGACAGGCCTCCATGGTGATGATCTAACAGACAGGGACGGCGGCGCTATATATAAGAGCCCAAGACCCGGCTCTCTTTACTGCGAAATGGGGAAGGTCCT	1	+	chr1:88441-88560
V01555.2_ebv_genome	probe_cstmEBV_0417_739	AAGAAAGCCGTTTGCAAAGGCTGTGCCACTGCTCTTCCTCGCCGCCACCTGGCTTCTGACCGGGGTGCTGCCGGCCGGCGCTTCCAGTCCCACAAACGCGGCGGCGGCTTCCCTGACTGA	5	+	chr1:88561-88680
V01555.2_ebv_genome	probe_cstmEBV_0417_74	GGCGTCACCTGAAACCTTGTTTTCGAGCACCTCACATACACCTTACTGTTCACAACTCAGCAGTTATTCTATTAGCTAAACGAAGGAGAATGAAGAAGCAGGCGAAGATTCAGGAGAGTT	1	+	chr1:8761-8880
V01555.2_ebv_genome	probe_cstmEBV_0417_740	AGCCCAGGACCAGTTCTACTCCTACACATGTAATGCGGACACATTCTCGCCTTCTTTGACCAGCTTTGCCTCCATCTGGGCACTTCTGACGCTTGTCTTAGTCATTATAGCCTCAGCCAT	1	+	chr1:88681-88800
V01555.2_ebv_genome	probe_cstmEBV_0417_741	CTACCTGATGTACGTCTGCTTTAACAAGTTTGTGAACACGCTGCTGACGGATTAGATGGGGATATTTAAAAGGGGCAGCAATCTCGGCTGTTTGTACTTCTTCTCTGCTCGTTAAACCAA	1	+	chr1:88801-88920
V01555.2_ebv_genome	probe_cstmEBV_0417_742	TAGCATGTCAGCTCCACGCAAAGTCAGATTGCCTTCTGTTAAGGCTGTTGACATGAGCATGGAAGACATGGCCGCCCGCCTGGCTCGCCTGGAGTCTGAGAATAAGGCTCTGAAGCAACA	1	+	chr1:88921-89040
V01555.2_ebv_genome	probe_cstmEBV_0417_743	GGTCCTCAGAGGGGGTGCCTGTGCCTCGTCTACCTCTGTTCCTTCTGCTCCAGTGCCTCCGCCTGAGCCGCTTACAGCTCGACAGCGAGAGGTAATGATTACGCAGGCCACGGGCCGTTT	3	+	chr1:89041-89160
V01555.2_ebv_genome	probe_cstmEBV_0417_744	GGCGTCTCAGGCTATGAAGAAGATTGAAGACAAGGTTCGGAAATCTGTTGACGGTGTAACTACCCGCAATGAAATGGAAAATATATTGCAAAATCTGACCCTCCGCATTCAAGTATCTAT	1	+	chr1:89161-89280
V01555.2_ebv_genome	probe_cstmEBV_0417_745	GTTGGGTGCAAAAGGCCAACCCAGCCCTGGTGAGGGAACACGACCACGAGAATCAAACGACCCCAACGCCACCCGACGTGCCCGCTCCCGCTCCCGGGGACGTGAAGCAAAGAAAGTGCA	3	+	chr1:89281-89400
V01555.2_ebv_genome	probe_cstmEBV_0417_746	AATTTCTGATTAATAAATTTTTATTGACTTTATACATAGGTCTCGGCGTCATCATATGGTGGGGTGGTGTAGGTATGGGATGTAGACAAGTTACGCCTAAAGGCGCAGTCCGCCATGACC	1	+	chr1:89401-89520
V01555.2_ebv_genome	probe_cstmEBV_0417_747	AGCAGCAGCAGAAGGGTCAGCACAGCCAGAGAGGCCCACTGCAGTACTAGCATGGAGAGGTTTGAGAATCTGGGCTGGGACGTTGGCGGGACTGGCACGGTGGCTTGGGCTGTGGTAACC	3	+	chr1:89521-89640
V01555.2_ebv_genome	probe_cstmEBV_0417_748	GGTGGGCTCGTAAAAGTCCAGCGGGGCCGCAGTTTGCTAGAAGTGCTGGGAGGTAGATAGGTGGTCGCATTGTATCTCGGTCTTGGCGTAGTTGAATCACCGCCGTAATCTGTGGTGGGC	1	+	chr1:89641-89760
V01555.2_ebv_genome	probe_cstmEBV_0417_749	TCTGTACTTGTCCGGGCTCCATGTCCTGTGGTGTGCTTTCCACCGGTGGTAGAATTGGCCTTTCCACCTGTTGAGGTGACCGTGGGAACCGCCGTCTTTTGGCCACTGGGGGCCTGGGGC	3	+	chr1:89761-89880
V01555.2_ebv_genome	probe_cstmEBV_0417_75	CACTGCCCGCTCCTTGATCTTCAGCCACTGCCCTTGTGACTAAAATGGTTCACTACCCTCGTGGAATCCTGACCCCATGTAAATAAAACCGTGACAGCTCATGGGGTGGGAGATATCGCT	1	+	chr1:8881-9000
V01555.2_ebv_genome	probe_cstmEBV_0417_750	GACGTTGCATTTTGGGGGGGCGTGCCTTTGGTGACATTAACCTCCCCCGGTTTTGTGGATGTGGAACTGTTTCCAGGGCCTGACGCTTGGCTGGTGGTGCCTGGGCGGGGTGCTGGCGAA	3	+	chr1:89881-90000
V01555.2_ebv_genome	probe_cstmEBV_0417_751	CTGGTGGACACATGATGTGTGCTGATAGAGGCTGGTGTCACCTGTGTTATATTTTCACCACCTGTTGGGTGAGCGGAGGTTAGTAAAGGCATATGTGACGTTGAATTGTCACTGGTGGAG	1	+	chr1:90001-90120
V01555.2_ebv_genome	probe_cstmEBV_0417_752	GGGCTGAGTGTCTCTGGGTTTGAACTGGGTCTCAGTGACATGGAAGAGGTTGAACTTGAAGTTATGTTATGTTGGCCTGTGGTAACAGCACTGGTTGCATTTTTTGGTTGGCTGGTAACT	1	+	chr1:90121-90240
V01555.2_ebv_genome	probe_cstmEBV_0417_753	ACTGGGGTGGGACTTGTTCCTCCTAAGGTGTGGTTGGTGGCATTTGCCTGTGGACTTGTTTCTCCCACAGTAGGGCCGGTGGCATTTGGGGTTGGGGTAGTCACTGCTGAGGTGGGGCTT	1	+	chr1:90241-90360
V01555.2_ebv_genome	probe_cstmEBV_0417_754	GTTTTTCCCAAGGTGGGGCTGGTGGCATTTGGGGTTGGGGTAGTCACTGCTGAGGTGGGGCTTGTTTTTCCCAAGGTGGGGCTGGTGGCATTTGGGGTTGGGGTAGTCACTGCTGAGGTA	1	+	chr1:90361-90480
V01555.2_ebv_genome	probe_cstmEBV_0417_755	GGACTTGTTTTTCCCAAGGTGGGGCTGGTGGCATTTGGGGTTGGGGTAGTCACTGCTGGGGTGGGGCTGGTGGCATTTGGGGTTGGGGTAGTCACTGCTGGGGTGGGGCTGGTGGCATTT	3	+	chr1:90481-90600
V01555.2_ebv_genome	probe_cstmEBV_0417_756	GGGGTTGGGGTAGTCACTGGTGAGGTGGAGCTGGTCATGTCGGGGGCCTTACTTTCTGTGCCGTTGTCCCATGGAGATGGACTTGGTGTCACCGGTGATGCGCCTGACGTTGTGCCGGCT	3	+	chr1:90601-90720
V01555.2_ebv_genome	probe_cstmEBV_0417_757	GGTGTTGGGCTGGTGACATCCGCGGTGGATACAGTGGGGCCTGTGCTTGCAGGTGCGGTGAGGTTGGTAGGCACGTGAGTAGAGCTGGGTAGACCTGTCGTTGTATTGGGATCAGCAAAT	1	+	chr1:90721-90840
V01555.2_ebv_genome	probe_cstmEBV_0417_758	CCAGTTGTATTCAAGGTAGGGGAGGTGGTGGTGCTCTCGGGTGCCTTGGAGAATATAACCTTGTGGGTTGTTGTGGTGGCATTGGTAGCCGTTCGTGTGATAATGAGTGTCTTGGGGGCC	1	+	chr1:90841-90960
V01555.2_ebv_genome	probe_cstmEBV_0417_759	GTGCCAAGACCCGAGACAGTAATGTCAAATGTCCGATTGCTCGCAAATGCACCAGAAATATTTTCACAACCCGAAGGTGTCCCCGAGGTGAGAGTCCATTTGCACTTAAAGTCAGTTTCA	1	+	chr1:90961-91080
V01555.2_ebv_genome	probe_cstmEBV_0417_76	GTTCCTTAGGACCCTTTTACTAACCCTAATTCGATAGCATATGCTTCCCGTTGGGTAACATATGCTATTGAATTAGGGTTAGTCTGGATAGTATATACTACTACCCGGGAAGCATATGCT	1	+	chr1:9001-9120
V01555.2_ebv_genome	probe_cstmEBV_0417_760	GTGTTGTTTGGCCAGGCCCAAAAGGCAGTCACTGTAACATTTGGCGAGTTTGCGTCCTCAGAAGTGACCATTGGCACTGAATAGGTAGCATTGTCACCCACATATGTGATGTCTGTGGTG	1	+	chr1:91081-91200
V01555.2_ebv_genome	probe_cstmEBV_0417_761	TTTGTCGGCATGTCCTGTGAAGCTGGAATCTCATCAGAGAACACAATGTTGGACTGAATGCAGTAATCTCCCCCGCTCGCCTTCGGTCCATTCCCAGAGTAAAACACGTACAGGATACTG	1	+	chr1:91201-91320
V01555.2_ebv_genome	probe_cstmEBV_0417_762	TTATTGCCAAGAAATCGTGACACTGGACGTGGTGTCAGACGCAGGCTGTATGCATACCCTGTACCAGGTATTGGGGTGGCCACGGGACTCGTTGATGTGAGAATTCCGCCGCTGGGAACA	1	+	chr1:91321-91440
V01555.2_ebv_genome	probe_cstmEBV_0417_763	TGGCTCTCGTATCCACTGCAGGTGATGTTAAATTTGTTGTCTCCGGGCAGAACTTGTGAAATTTCGCCATCCTCCATAATACACTCAATATCTATCTCATTACCGAGCATTTCTGTTTTT	1	+	chr1:91441-91560
V01555.2_ebv_genome	probe_cstmEBV_0417_764	ACGCTGAAATTCGAGTCTTGAGCTGACGTTGGCAAACTTAAGGGTAGCGTGACATCCAGCCCCTGTGCCCTCACTACTGCCGTTATATTGGTAGAATTACAGTTATCCCACTTTATGTAT	1	+	chr1:91561-91680
V01555.2_ebv_genome	probe_cstmEBV_0417_765	GGCACTGTTTCTGGTATCAGGTACACGGGGTTTTGCATTTCTGCATGGTGGCACCACATGGTTCCAAACACATCTTGAAAGTAGACATCTACAGATTCCAGGCTTACTTGTTGCTCCTCT	1	+	chr1:91681-91800
V01555.2_ebv_genome	probe_cstmEBV_0417_766	CCGGTGGTGACGTTAATTGGAAGCTTCTTAGACCGCATAGTTAGAGCCAATTCTCCTGCACCAAGGAGCTCCAGTAGAAAGAGATTGGTGGCATTTTCTGAGCCACCAAATGCACCTCGA	1	+	chr1:91801-91920
V01555.2_ebv_genome	probe_cstmEBV_0417_767	GGTTGGTAGACAGCCTTCGTATGGGGTGTCAGCTGGCCAAAGTCAAGATCAAGTTGATGCTTTTTGCCCCCGACATCGAAATTGATAGTTACATTGACATCTGCCGTGCAAACATTGCAT	1	+	chr1:91921-92040
V01555.2_ebv_genome	probe_cstmEBV_0417_768	GTGGGGTAAAATGGGAATTCCGGAATCTCAACATTGAAAAAACCAGGATCTTCACCCGTGAGATGGATCAGGCTCTGGATGGTGTACTGACACACAAGCAAGGCTGCCTCCATTGTCTCG	1	+	chr1:92041-92160
V01555.2_ebv_genome	probe_cstmEBV_0417_769	GCACCGATTTCTAGGCAGCATCCTCTTTAATAGGTACAAGGGGGGTGCGGTGTTGGTGAGTCACACTTTTGTTGCAGACAAAATGGACAAGGACAGGCCGGGTCCCCCGGCCCTGGATGA	1	+	chr1:92161-92280
V01555.2_ebv_genome	probe_cstmEBV_0417_77	ACCCGTTTAGGGTTAACAAGGGGGCCTTATAAACACTATTGCTAATGCCCTCTTGAGGGTCCGCTTATCGGTAGCTACACAGGCCCCTCTGATTGACGTTGGTGTAGCCTCCCGTAGTCT	1	+	chr1:9121-9240
V01555.2_ebv_genome	probe_cstmEBV_0417_770	CAACATGGAAGAAGAAGTCCCATCTACCTCGGTTGTGCAGGAACAGGTATCGGCGGGAGATTGGGAAAATGTCCTCATAGAGTTATCAGATAGCAGCTCAGAAAAGGAAGCAGAAGATGC	1	+	chr1:92281-92400
V01555.2_ebv_genome	probe_cstmEBV_0417_771	CCACCTGGAGCCGGCCCAGAAGGGTACGAAGAGAAAGCGGGTCGATCATGATGCCGGTGGGTCAGCTCCAGCACGACCCATGCTCCCACCCCAGCCGGATCTCCCTGGGCGAGAAGCCAT	4	+	chr1:92401-92520
V01555.2_ebv_genome	probe_cstmEBV_0417_772	TCTCCGCAGGTTTCCACTAGATCTAAGAACACTTCTTCAAGCGATTGGAGCCGCGGCTACGGTGAGCATCCCTATGGCCTAAGTGTGTGATGTGTGTTTTTACCCATCACACAACAACAA	1	+	chr1:92521-92640
V01555.2_ebv_genome	probe_cstmEBV_0417_773	GGTAAGTAATTTGTTGCCGTTGGTTTCAGCGCATCGACACACGAGCCATAGACCAGTTTTTCGGATCCCAGATTTCAAATACCGAGATGTACATAATGTATGCCATGGCCATTCGACAGG	1	+	chr1:92641-92760
V01555.2_ebv_genome	probe_cstmEBV_0417_774	CCATTAGAGATCGTCGGAGAAATCCAGCTTCTCGTAGAGATCAGGCCAAATGGAGACTGCAAACCCTGGCCGCCGGATGGCCTATGGGTTACCAGGCATACAGCAGCTGGATGTACAGCT	1	+	chr1:92761-92880
V01555.2_ebv_genome	probe_cstmEBV_0417_775	ACACCGATCACCAGACGACTCCCACATTCGTACATCTCCAGGCGACACTTGGGTGCACAGGTGGCCGTAGGTGTCACGTGACCTTTTCCGCCGGCACCTTTAAGCTGCCGCGATGTACCC	2	+	chr1:92881-93000
V01555.2_ebv_genome	probe_cstmEBV_0417_776	CCGGGGATCGCCAGTGGTTGTATGTTCAGAGCTCCGTGGGTAACATTGTACAGAGCTGTAATCCCCGCTACAGTATTTTCTTTGACTATATGGCTATACACAGGAGCCTCACGAAAATCT	1	+	chr1:93001-93120
V01555.2_ebv_genome	probe_cstmEBV_0417_777	GGGAGGAAGTTTTAACACCTGACCAGCGTGTTTCATTTATGGAATTCCTAGGATTTTTGCAGAGAACGGATTTGTCCTATATCAAGAGCTTTGTCAGCGATGCCCTGGGCACCACTAGTA	1	+	chr1:93121-93240
V01555.2_ebv_genome	probe_cstmEBV_0417_778	TCCAAACACCGTGGATCGATGACAATCCTAGCACGGAGACGGCACAGGCTTGGAATGCCGGCTTTCTCCGGGGTCGTGCGTATGGGATAGACTTGCTTAGAACTGAAGGGGAACATGTCG	1	+	chr1:93241-93360
V01555.2_ebv_genome	probe_cstmEBV_0417_779	AAGGTGCTACCGGTGAAACGCGAGAAGAAAGTGAGGACACGGAGAGCGATGGAGATGATGAAGATCTTCCTTGTATAGTGTCCAGAGGTGGACCTAAGGTCAAACGACCCCCTATATTTA	1	+	chr1:93361-93480
V01555.2_ebv_genome	probe_cstmEBV_0417_78	TCCTGGGCCCCTGGGAGGTACATGTCCCCCAGCATTGGTGTAAGAGCTTCAGCCAAGAGTTACACATAAAGGCAATGTTGTGTTGCAGTCCACAGACTGCAAAGTCTGCTCCAGGATGAA	1	+	chr1:9241-9360
V01555.2_ebv_genome	probe_cstmEBV_0417_780	TAAGACGTCTGCACAGGTTGCTGCTGATGAGAGCGGGCAAACGAACAGAACAGGGCAAGGAGGTACTGGAAAAGGCCCGTGGGAGCACTTATGGCACACCTAGGCCGCCTGTTCCGAAAC	1	+	chr1:93481-93600
V01555.2_ebv_genome	probe_cstmEBV_0417_781	CAAGACCAGAGGTCCCACAAAGCGACGAGACAGCTACCAGTCACGGGTCGGCGCAAGTCCCAGAACCCCCAACCATTCACCTAGCAGCTCAGGGAATGGCATACCCATTACATGAACAAC	1	+	chr1:93601-93720
V01555.2_ebv_genome	probe_cstmEBV_0417_782	ACGGCATGGCCCCGTGTCCGGTAGCACAGGCCCCACCTACGCCCTTGCCCCCTGTATCTCCAGGGGATCAACTCCCAGGTGTTTTTAGCGACGGGCGAGTGGCGTGTGCACCAGTACCCG	4	+	chr1:93721-93840
V01555.2_ebv_genome	probe_cstmEBV_0417_783	CCCCGGCTGGGCCTATTGTCCGGCCCTGGGAGCCATCCCTGACACAGGCTGCGGGGCAGGCCTTTGCACCCGTTAGACCACAACACATGCCAGTAGAACCCGTCCCTGTCCCGACAGTGG	5	+	chr1:93841-93960
V01555.2_ebv_genome	probe_cstmEBV_0417_784	CACTTGAGCGACCAGTTTACCCCAAGCCAGTTCGTCCGGCACCTCCTAAGATTGCTATGCAGGGCCCCGGGGAAACTTCTGGCATTAGACGCGCGCGGGAGCGTTGGAGGCCCGCACCTT	3	+	chr1:93961-94080
V01555.2_ebv_genome	probe_cstmEBV_0417_785	GGACGCCAAATCCACCCCGTTCTCCCAGTCAGATGTCCGTGCGTGACCGTCTGGCTCGTTTGCGTGCTGAGGCACAGGTCAAACAGGCTAGTGTTGAGGTGCAGCCCCCCCAGTTGACCC	3	+	chr1:94081-94200
V01555.2_ebv_genome	probe_cstmEBV_0417_786	AAGTATCCCCTCAGCAACCAATGGAGGGGCCGTTGGTACCAGAGCAGCAGATGTTCCCTGGTGCCCCCTTTAGCCAGGTTGCTGATGTGGTCCGGGCACCTGGGGTACCGGCGATGCAGC	3	+	chr1:94201-94320
V01555.2_ebv_genome	probe_cstmEBV_0417_787	CACAGTACTTTGACCTCCCCTTAATTCAACCCATTAGCCAGGGGGCACCCGTGGCCCCGTTGAGGGCTAGTATGGGCCCGGTACCTCCGGTACCGGCAACACAGCCACAGTATTTTGACA	1	+	chr1:94321-94440
V01555.2_ebv_genome	probe_cstmEBV_0417_788	TCCCCTTAACTGAACCCATTAACCAGGGGGCATCCGCGGCCCATTTTCTCCCTCAGCAACCGATGGAGGGGCCGTTGGTACCTGAGCAGTGGATGTTCCCAGGTGCCGCCCTGAGCCAGA	3	+	chr1:94441-94560
V01555.2_ebv_genome	probe_cstmEBV_0417_789	GTGTTAGGCCAGGGGTAGCGCAGTCACAATATTTTGACCTCCCCTTAACTCAACCCATTAACCATGGGGCACCCGCAGCCCATTTCCTCCATCAGCCACCAATGGAGGGGCCGTGGGTAC	1	+	chr1:94561-94680
V01555.2_ebv_genome	probe_cstmEBV_0417_79	AGCCACTCAGTGTTGGCAAATGTGCACATCCATTTATAAGGATGTCAACTACAGTCAGAGAACCCCTTTGTGTTTGGTCCCCCCCCGTGTCACATGTGGAACAGGGCCCAGTTGGCAAGT	1	+	chr1:9361-9480
V01555.2_ebv_genome	probe_cstmEBV_0417_790	CCGAGCAGTGGATGTTCCAAGGTGCCCCCCCTAGCCAAGGCACTGACGTGGTCCAACATCAGCTGGATGCTTTGGGGTATACACTCCATGGTCTTAACCATCCCGGGGTTCCCGTGTCTC	2	+	chr1:94681-94800
V01555.2_ebv_genome	probe_cstmEBV_0417_791	CTGCCGTTAACCAATATCATCTCAGCCAGGCTGCCTTTGGGTTACCTATTGATGAGGATGAGAGTGGCGAGGGGTCCGATACCTCCGAGCCGTGTGAAGCTCTTGATTTGTCAATCCATG	1	+	chr1:94801-94920
V01555.2_ebv_genome	probe_cstmEBV_0417_792	GCAGGCCCTGCCCTCAGGCCCCCGAGTGGCCTGTTCAAGAGGAGGGTGGCCAGGATGCCACCGAGGTTCTTGATTTGTCAATCCATGGCAGGCCCCGCCCTCGGACCCCCGAGTGGCCTG	5	+	chr1:94921-95040
V01555.2_ebv_genome	probe_cstmEBV_0417_793	TTCAAGGGGAAGGTGGCCAAAATGTCACAGGCCCTGAAACTAGAAGGGTGGTGGTGTCAGCTGTTGTTCACATGTGTCAGGATGACGAGTTTCCGGATCTACAAGATCCTCCAGATGAGG	1	+	chr1:95041-95160
V01555.2_ebv_genome	probe_cstmEBV_0417_794	CCTAAGCAAAGGTGTAGAAGTGTGTCCCCCTCCATTCCACCCACTGATAATACGCCCGACAATAAAGTTGATGATATTGAATTCCACACCTGCTTGTGTTTGTGATTTTATTTCATATTC	1	+	chr1:95161-95280
V01555.2_ebv_genome	probe_cstmEBV_0417_795	CATGAGAGAGACCTCGCATATTTGCAGAAGGGTCACTGAAACATCTTATCTTAAAACAGTTACACCTGAATAATGAAGAAAGCGTGGCTCAGCAGAGCACAGCAAGCCGATGCCGGGGGG	1	+	chr1:95281-95400
V01555.2_ebv_genome	probe_cstmEBV_0417_796	GCATCTGGCTCCGAGGACCCACCAGATTATGGAGATCAAGGTAATGTGACACAGGTGGGATCTGAGCCTATTTCACCTGAGATTGGCCCCTTTGAACTCTCTGCGGCCAGTGAGGATGAT	1	+	chr1:95401-95520
V01555.2_ebv_genome	probe_cstmEBV_0417_797	CCTCAATCTGGGCCAGTGGAAGAGAATTTAGATGCCGCTGCAAGAGAGGAAGAGGAACCTCATGAGCAGGAGCACAATGGTGGTGACGATCCCTTGGATGTCCATACTCGCCAGCCTAGA	1	+	chr1:95521-95640
V01555.2_ebv_genome	probe_cstmEBV_0417_798	TTTGTGGATGTGAACCCAACGCAGGCTCCAGTGATCCAACTAGTCCACGCTGTCTATGATTCCATGTTGGTAAGAGGCACCTAGAACATTTCCAGATGTTTCGCTTGGATTTTTTGGCCA	1	+	chr1:95641-95760
V01555.2_ebv_genome	probe_cstmEBV_0417_799	GTCTTAATTGATTGTCATTGGTTTCAGCAATCGGACCTCCGGCCCCTAGGCAGTTTATTCCTTGAGCAAAACCTGAACATCGAAGAATTTATATGGATGTGCATGACCGTGCGTCACAGA	1	+	chr1:95761-95880
V01555.2_ebv_genome	probe_cstmEBV_0417_8	CAGGACTAACCATGCCATCTCTGATTATAGCTCTGGCACTGCTAGCGTCACTGATTTTGGGCACACTTAACTTGACTACAATGTTCCTTCTCATGCTCCTATGGACACTTGGTAAGTTTT	1	+	chr1:841-960
V01555.2_ebv_genome	probe_cstmEBV_0417_80	TGTACCAACCAACTGAAGGGATTACATGCACTGCCCCGCGGGAAATACGTCCTACCCAGGAACCCGAAACAGTGTTTCCCAGAAGCTGTAAAAATAGAACGCCCTGGAACTGCCCCACTG	1	+	chr1:9481-9600
V01555.2_ebv_genome	probe_cstmEBV_0417_800	TGTCAGGCCATCAGAAAAAAACCATTACCAATTGTTAAGCAGAGGCGTTGGAAGCTCCTGTCATCTTGCAGATCCTGGCGTATGGGTTACCGCACGCATAACCTCAAAGTAAACAGTTTT	1	+	chr1:95881-96000
V01555.2_ebv_genome	probe_cstmEBV_0417_801	GAGTCAGGGGGGGACAATGTCCACCCGGTCCTTGTGACTGCTACGCTAGGATGTGATGAGGGCACGCGGCATGCAACAACGTACAGTGCTGGCATTGTACAGATACCACGAATATCAGAC	1	+	chr1:96001-96120
V01555.2_ebv_genome	probe_cstmEBV_0417_802	CAAAACCAAAAGATCGAAACAGCCTTCCTGATGGCACGTCGTGCTAGGTCACTTTCGGCAGAAAGATATACTTTGTTCTTTGATTTAGTATCCTCCGGAAACACCCTGTATGCTATATGG	1	+	chr1:96121-96240
V01555.2_ebv_genome	probe_cstmEBV_0417_803	ATTGGGCTGGGCACGAAAAACCGAGTTTCATTTATTGAGTTTGTAGGATGGTTATGCAAGAAGGACCACACTCATATACGCGAATGGTTCCGCCAGTGCACCGGGAGACCCAAAGCAGCC	1	+	chr1:96241-96360
V01555.2_ebv_genome	probe_cstmEBV_0417_804	AAGCCATGGTTAAGAGCGCATCCTGTCGCCATTCCTTATGATGATCCGTTAACAAACGAGGAGATTGATCTGGCCTATGCCCGCGGGCAGGCCATGAATATTGAGGCTCCTAGACTGCCA	1	+	chr1:96361-96480
V01555.2_ebv_genome	probe_cstmEBV_0417_805	GATGATCCTATAATTGTTGAGGATGACGACGAAAGTGAGGAAATTGAAGCTGAAAGCGACGAGGAGGAAGACAAGAGTGGAATGGAATCTCTTAAAAATATACCGCAAACACTGCCGTAC	1	+	chr1:96481-96600
V01555.2_ebv_genome	probe_cstmEBV_0417_806	AATCCAACAGTATACGGCAGGCCCGCGGTGTTTGACCGAAAGTCAGATGCAAAATCAACCAAAAAATGCAGGGCCATAGTAACTGACTTTAGTGTAATCAAGGCCATTGAAGAGGAACAC	1	+	chr1:96601-96720
V01555.2_ebv_genome	probe_cstmEBV_0417_807	AGAAAGAAGAAGGCAGCCAGAACAGAGCAGCCAAGAGCCACGCCTGAATCCCAGGCCCCCACAGTGGTCCTCCAGCGACCACCCACGCAGCAAGAGCCTGGCCCCGTCGGCCCACTGAGT	4	+	chr1:96721-96840
V01555.2_ebv_genome	probe_cstmEBV_0417_808	GTCCAGGCTCGGCTGGAGCCATGGCAACCTTTGCCTGGGCCCCAAGTGACAGCAGTTCTACTTCACGAAGAATCCATGCAGGGTGTCCAAGTACATGGTTCGATGCTAGACCTTCTTGAA	1	+	chr1:96841-96960
V01555.2_ebv_genome	probe_cstmEBV_0417_809	AAAGACGATGAAGTCATGGAGCAGAGGGTTATGGCAACCCTACTGCCACCAGTACCACAACAGCCCCGGGCTGGCAGAAGAGGCCCTTGTGTCTTCACCGGTGACCTAGGCATAGAGAGT	1	+	chr1:96961-97080
V01555.2_ebv_genome	probe_cstmEBV_0417_81	TGCAATGCAGCTTTTAGCCATGCCATGCTCTATAAATCACTTCCCTATCTCAGGTAGGCCTGCACACCTTAGGTATGGAGCGAAGGTTAGTGGTCACTCTGCAGTGCCTGGTGCTGCTTT	1	+	chr1:9601-9720
V01555.2_ebv_genome	probe_cstmEBV_0417_810	GATGAGCCCGCTTCGACAGAGCCGGTTCATGATCAGCTACTGCCTGCCCCAGGACCTGACCCTCTTGAAATCCAACCACTAACGTCCCCCACCACGTCTCAACTTAGCAGTTCGGCACCA	1	+	chr1:97081-97200
V01555.2_ebv_genome	probe_cstmEBV_0417_811	AGCTGCGCACAAACTCCATGGCCGGTGGTTCAGCCAAGTCAGACTCCAGATGACCCAACGAAACAGTCCCGGCCACCGGAAACAGCTGCCCCACGCCAGTGGCCAATGCCCCTGCGACCT	3	+	chr1:97201-97320
V01555.2_ebv_genome	probe_cstmEBV_0417_812	ATCCCTATGCGCCCCTTGCGGATGCAGCCAATCCCATTTAATCATCCAGTGGGACCCACTCCCCATCAGACACCTCAAGTGGAAATAACACCATATAAGCCCACTTGGGCTCAGATAGGG	1	+	chr1:97321-97440
V01555.2_ebv_genome	probe_cstmEBV_0417_813	CACATTCCATATCAGCCTACACCAACGGGTCCTGCTACCATGCTGTTGCGCCAGTGGGCACCCGCCACCATGCAGACACCACCGAGAGCGCCCACTCCCATGTCACCACCTGAGGTGCCA	3	+	chr1:97441-97560
V01555.2_ebv_genome	probe_cstmEBV_0417_814	CCCGTTCCCCGGCAGAGGCCTCGGGGGGCGCCCACTCCCACGCCACCTCCTCAGGTGCCGCCCGTTCCCCGGCAGAGGCCTCGGGGGGCGCCCACTCCCACGCCACCTCCTCAGGTGCTG	16	+	chr1:97561-97680
V01555.2_ebv_genome	probe_cstmEBV_0417_815	CCCACTCCCATGCAGCTGGCACTAAGGGCTCCTGCTGGTCAGCAGGGGCCGACAAAGCAAATTTTGCGCCAATTGTTAACGGGGGGCGTCAAGAAAGGGAGACCATCACTTAAGTTACAG	1	+	chr1:97681-97800
V01555.2_ebv_genome	probe_cstmEBV_0417_816	GCCGCCCTTGAGCGTCAAGCCGCTGCGGGCTGGCAGCCTTCACCAGGGTCCGGCACCAGTGACAAGATTGTGCAGGCGCCTATTTTCTACCCACCCGTTTTGCAGCCCATACAGGTTATG	3	+	chr1:97801-97920
V01555.2_ebv_genome	probe_cstmEBV_0417_817	GGGCAAGGGGGTTCCCCAACGGCCATGGCCGCCTCAGCGGTGACACAGGCACCCACGGAATATACCAGGGAAAGGAGGGGAGTGGGGCCTATGCCTCCCACCGATATTCCGCCGTCTAAA	4	+	chr1:97921-98040
V01555.2_ebv_genome	probe_cstmEBV_0417_818	CGAGCGAAGATCGAGGCCTATACAGAGCCCGAGATGCCGCACGGGGGGGCCTCGCACTCTCCCGTCGTTATCTTGGAGAATGTCGGCCAGGGGCAACAGCAGACTCTGGAGTGCGGAGGA	4	+	chr1:98041-98160
V01555.2_ebv_genome	probe_cstmEBV_0417_819	ACTGCTAAACAGGAAAGGGACATGTTGGGGCTGGGGGACATTGCAGTTTCTTCCCCTTCCTCTTCTGAAACATCGAACGATGAGTGATTTCGCCCATGTAACAAGAACTGGGATGAACCC	1	+	chr1:98161-98280
V01555.2_ebv_genome	probe_cstmEBV_0417_82	ACCTGGCACCTGAGTGTGGAGGTACAGACCAATGTGACAATTTTCCCCAAATGTTGAGGGACCTAAGAGATGCCTTCAGTCGTGTTAAAACCTTTTTCCAGACAAAGGACGAGGTAGATA	1	+	chr1:9721-9840
V01555.2_ebv_genome	probe_cstmEBV_0417_820	TGGGGCAACAGACTGCGGGGAGGAGGGGGGCAGTGATAAGTCATGACAATTTTAGATGAGGTAGAAATTTTGCATATTTTCAGACCCACCATGGAATCATTTGAAGGACAGGGGGACTCT	1	+	chr1:98281-98400
V01555.2_ebv_genome	probe_cstmEBV_0417_821	AGACAGTCACCCGACAATGAGCGGGGAGATAATGTACAGACTACCGGCGAGCATGATCAGGACCCTGGGCCGGGGCCTCCATCCAGTGGGGCTTCTGAGAGATTGGTACCAGAAGAGTCA	1	+	chr1:98401-98520
V01555.2_ebv_genome	probe_cstmEBV_0417_822	TACTCAAGAGATCAGCAACCTTGGGGGCAAAGCAGGGGTGATGAAAACAGAGGCTGGATGCAGCGCATCAGGCGAAGGCGGAGAAGACGGGCTGCCTTGTCCGGCCATCTTTTAGACACG	1	+	chr1:98521-98640
V01555.2_ebv_genome	probe_cstmEBV_0417_823	GAAGACAATGTGCCGCCATGGTTGCCTCCACACGACATCACACCATATACCGCAAGGAATATCAGGGATGCTGCCTGCCGGGCTGTCAAGGTGAGTATGCCTCTAACTGGGTTCATGGGG	1	+	chr1:98641-98760
V01555.2_ebv_genome	probe_cstmEBV_0417_824	GCCATCTAAGGCCCACGTGTGACCCATGTTTCCATTAATTTTAGCAATCGCACCTGCAAGCGCTATCAAACCTGATACTCGATAGTGGGTTAGACACACAACACATCTTGTGCTTCGTGA	1	+	chr1:98761-98880
V01555.2_ebv_genome	probe_cstmEBV_0417_825	TGGCAGCCAGGCAGCGTCTTCAGGACATTCGACGTGGACCCTTGGTTGCGGAGGGCGGTGTGGGTTGGCGACATTGGCTTCTAACATCTCCCAGCCAATCCTGGCCCATGGGATATCGTA	2	+	chr1:98881-99000
V01555.2_ebv_genome	probe_cstmEBV_0417_826	CAGCAACACTACGCACATTAACTCCCGTGCCTAACAGGGTTGGGGCTGACAGCATCATGTTAACTGCCACATTTGGATGCCAAAATGCGGCACGAACTCTAAACACCTTCTCTGCCACCG	1	+	chr1:99001-99120
V01555.2_ebv_genome	probe_cstmEBV_0417_827	TGTGGACACCACCCCATGCTGGACCAAGAGAGCAAGAAAGATACGCTCGGGAAGCCGAGGTACGCTTCCTTCGTGGTAAATGGCAGAGGCGGTACCGAAGAATCTATGATTTGATAGAAC	1	+	chr1:99121-99240
V01555.2_ebv_genome	probe_cstmEBV_0417_828	TGTGTGGCTCTCTGCACCACATCTGGCAAAACTTGCTCCAGACCGAGGAGAACCTTTTAGATTTCGTGCGTTTCATGGGTGTCATGTCCAGCTGCAATAATCCAGCTGTGAATTACTGGT	1	+	chr1:99241-99360
V01555.2_ebv_genome	probe_cstmEBV_0417_829	TTCACAAGACAATCGGAAACTTTAAGCCATATTACCCGTGGAATGCACCACCTAATGAAAATCCATATCACGCGCGGAGAGGCATAAAAGAACACGTAATCCAGAACGCATTTCGAAAGG	1	+	chr1:99361-99480
V01555.2_ebv_genome	probe_cstmEBV_0417_83	ACCTTTTGCTCAAGGAGTCTCTGCTAGAGGACTTTAAGGGCTACCTTGGATGCCAGGCCCTGTCAGAAATGATCCAATTCTACCTGGAGGAAGTCATGCCACAGGCTGAAAACCAGGACC	1	+	chr1:9841-9960
V01555.2_ebv_genome	probe_cstmEBV_0417_830	CACAAATACAGGGTTTATCAATGTTAGCAACGGGAGGTGAACCCAGAGGTGATGCTACTAGTGAAACGAGCAGTGATGAGGACACCGGTAGACAGGGTTCGGACGTGGAGCTAGAGTCCT	1	+	chr1:99481-99600
V01555.2_ebv_genome	probe_cstmEBV_0417_831	CGGACGATGAGCTGCCATATATCGATCCCAATATGGAGCCGGTTCAGCAGAGGCCCGTCATGTTTGTGAGCCGTGTGCCTGCAAAGAAACCGAGGAAACTGCCTTGGCCCACGCCCAAGA	1	+	chr1:99601-99720
V01555.2_ebv_genome	probe_cstmEBV_0417_832	CGCACCCAGTGAAGCGCACAAATGTTAAGACCTCTGATAGATCTGATAAGGCAGAAGCACAAAGCACCCCTGAAAGGCCGGGCCCTTCCGAACAATCATCAGTGACCGTGGAGCCCGCCC	1	+	chr1:99721-99840
V01555.2_ebv_genome	probe_cstmEBV_0417_833	ACCCGACCCCGGTGGAGATGCCAATGGTGATTCTCCATCAACCACCTCCAGTGCCCAAACCGGTTCCAGTCAAGCCTACGCCACCGCCTTCCCGTAGGAGAAGGGGAGCGTGTGTTGTGT	2	+	chr1:99841-99960
V01555.2_ebv_genome	probe_cstmEBV_0417_834	ACGACGATGATGTCATAGAGGTGATTGATGTTGAAACCACCGAAGATTCATCGTCAGTGTCACAGCCAAATAAGCCACATCGGAAACATCAAGACGGCTTTCAACGTTCAGGCCGACGTC	1	+	chr1:99961-100080
V01555.2_ebv_genome	probe_cstmEBV_0417_835	AAAAACGAGCCGCGCCTCCCACCGTGAGTCCTTCGGATACTGGGCCTCCTGCCGTGGGGCCTCCTGCCGCGGGGCCTCCTGCCGCGGGGCCTCCTGCCGCGGGGCCTCCTGCCGCGGGGC	16	+	chr1:100081-100200
V01555.2_ebv_genome	probe_cstmEBV_0417_836	CTCCTGCCGCGGGGCCTCCTGCCGCGGGGCCTCGCATACTGGCGCCTCTTTCCGCTGGGCCTCCTGCCGCGGGGCCTCACATAGTGACGCCTCCTTCCGCCCGGCCTCGTATAATGGCGC	16	+	chr1:100201-100320
V01555.2_ebv_genome	probe_cstmEBV_0417_837	CTCCCGTCGTACGTATGTTTATGAGGGAGCGACAGCTCCCCCAGTCCACCGGCCGTAAACCTCAGTGCTTCTGGGAAATGCGGGCTGGTCGTGAAATTACACAAATGCAACAAGAACCAA	1	+	chr1:100321-100440
V01555.2_ebv_genome	probe_cstmEBV_0417_838	GTTCACACCTGCAGTCCGCCACTCAGCCTACAACGCCTCGCCCATCATGGGCCCCATCAGTCTGCGCCCTCTCGGTGATGGATGCTGGTAAGGCCCAGCCCATAGAAAGTTCACACTTGA	2	+	chr1:100441-100560
V01555.2_ebv_genome	probe_cstmEBV_0417_839	GTTCCATGTCGCCCACACAGCCGATATCGCACGAAGAACAACCCCGGTATGAGGATCCTGACGCTCCTCTGGATTTAAGTTTACATCCAGACGTTGCTGCTCAACCAGCTCCCCAGGCTC	1	+	chr1:100561-100680
V01555.2_ebv_genome	probe_cstmEBV_0417_84	CTGAAGCCAAAGACCATGTCAATTCTTTGGGTGAAAATCTAAAGACCCTACGGCTCCGCCTGCGCAGGTGCCACAGGTTCCTGCCGTGTGAGAACAAGAGTAAAGCTGTGGAACAGATAA	1	+	chr1:9961-10080
V01555.2_ebv_genome	probe_cstmEBV_0417_840	CATACCAGGGATACCAGGAGCCGCCGGCCCCCCAGGCTCCATACCAGGGATACCAGGAGCCGCCGCCCCCCCAGGCTCCATACCAGGGATACCAGGAGCCGCCGGCCCACGGGCTCCAAT	6	+	chr1:100681-100800
V01555.2_ebv_genome	probe_cstmEBV_0417_841	CATCTTCATATCCAGGATATGCGGGTCCCTGGACCCCAAGGTCTCAACATCCATGTTATAGGCACCCCTGGGCACCATGGTCTCAAGATCCTGTGCATGGGCACACCCAGGGTCCATGGG	1	+	chr1:100801-100920
V01555.2_ebv_genome	probe_cstmEBV_0417_842	ATCCCAGGGCACCACATCTCCCACCTCAGTGGGATGGATCTGCAGGACATGGCCAGGATCAGGTCTCCCAGTTCCCACATCTGCAATCGGAGACAGGCCCACCACGTCTTCAACTTTCAT	1	+	chr1:100921-101040
V01555.2_ebv_genome	probe_cstmEBV_0417_843	TGGTGCCACTGGTCTCATCCTCTGCACCATCATGGTCATCTCCCCAGCCCCGAGCCCCCATACGCCCCATTCCAACAAGATTCCCCCCTCCCCCTATGCCGTTACAAGATAGCATGGCCG	2	+	chr1:101041-101160
V01555.2_ebv_genome	probe_cstmEBV_0417_844	TGGGGTGTGACTCATCAGGTACAGCATGCCCAAGCATGCCCTTTGCCAGTGATTACAGTCAAGGTGCATTTACCCCACTGGACATTAATGCCACCACGCCAAAAAGGCCTCGAGTAGAAG	1	+	chr1:101161-101280
V01555.2_ebv_genome	probe_cstmEBV_0417_845	AAAGTTCTCACGGACCTGCCCGGTGTTCCCAAGCTACTGCTGAAGCACAGGAGATTCTCAGTGACAATTCTGAGATCTCCGTGTTCCCAAAGGACGCGAAGCAGACTGACTACGATGCAT	1	+	chr1:101281-101400
V01555.2_ebv_genome	probe_cstmEBV_0417_846	CCACTGAAAGTGAGCTAGATTAAGGGGATCCAAGGTGACCCCTGTTAGCTATTTGATCTTTGACTGACACATAAACATGGTTTAAGGAATGAACACTCATGGTGTGAGACTGGAACTGTA	1	+	chr1:101401-101520
V01555.2_ebv_genome	probe_cstmEBV_0417_847	CTAAATTTGCTGACATATGTACAATGAGAGCCAAAAATTTGATAAACCTTAAAAGTCCCCCCATCTAATGATGTCCAGTTCCCTTCTCCCACCCTGTACACCCCGACCCAAAGGGACTCA	1	+	chr1:101521-101640
V01555.2_ebv_genome	probe_cstmEBV_0417_848	ATGGCATTCAGATTTCTAGTTACCACAGGTAGAATATCGGGCGTTGGCCCATAAAAATAAGTGCATGGATATAGCTCTGCACAGGCTTGGAAACACCCATTCCAGGTGTGCTTCTTTTTG	1	+	chr1:101641-101760
V01555.2_ebv_genome	probe_cstmEBV_0417_849	GTGAAATAAAAACAGCATCCTTTATATGAAAATGTGTATTCTCTGGTGTTGCAGTATGTACAGTTAGCTTTGGTATAGTTTTGGGGTACCTGAAATGTGTGCAGGGTGGGTGTCCAATGT	1	+	chr1:101761-101880
V01555.2_ebv_genome	probe_cstmEBV_0417_850	GGCAGTTTTACCTCTTTGTCCCCATACTCCTGCTCGGCCGTCTTGTTAAAGTTAACCGGCGGTGGAGGATCCACCGGCCAGACCTCTACATTTGGTTTGGGTACCCAGGTGATGGCCGCG	1	+	chr1:101881-102000
V01555.2_ebv_genome	probe_cstmEBV_0417_851	GCTGCCACCCGCCCTCCTCCTCTTACCCTGGGTGGCAAAAAGTATGCCAGGAGTAGAACAATAACAAGTGCGATGGCGGTAAACAATGGCACCCTCACCTGCTTAAATGAAACCATGGCA	1	+	chr1:102001-102120
V01555.2_ebv_genome	probe_cstmEBV_0417_852	ACCACTTCAAAGAGAGCCGACAGGAAGATATTTATTAATATTCCATTAGTAAACGAGGCGTGAAGCAGGCGTGGTTTCAATAACGGGAGTTAGAAATTTAAGAGATCCTCGTGTAAAACA	1	+	chr1:102121-102240
V01555.2_ebv_genome	probe_cstmEBV_0417_853	TCTGGTGTCCGGGGGATAATGGAGTCAACATCCAGGCTTGGGCACATCTGCTTCAACAGGAGGCGCAGCCTGTCATTTTCAGATGATTTGGCAGCAGCCACCTGCGGACAAAAATCAGGC	1	+	chr1:102241-102360
V01555.2_ebv_genome	probe_cstmEBV_0417_854	GTTTAGATGGGGCATTTATGTTTGGGACGCTAGCCGCCTGGGCATTCGTGTTAGTATATACTGACCTCACGGTAGTGCTGCAGCAGTTGCTTAAACTTGGCCCGGCATTTTCTGGAAGCC	1	+	chr1:102361-102480
V01555.2_ebv_genome	probe_cstmEBV_0417_855	ACCCGATTCTTGTATCGCTTTATTTCTAGTTCAGAATCGCATTCCTCCAGCTGCGAGCAAGGGAATGCGTTACTACAAGTGGTGCCTAGTCAGTTGAAACAAGCCCCACCATCCGCTGCC	1	+	chr1:102481-102600
V01555.2_ebv_genome	probe_cstmEBV_0417_856	GCCCCTCCATGAGCCCCACCGTCCGCTGCCGCCCCTCCTTGAGCCCCTCCTTACCGATTCTGGCTGTTGTGGTTTCCGTGTGCGTCGTGCCGGGGCAGCCACTGGTGCAGGCTGTGGAAC	5	+	chr1:102601-102720
V01555.2_ebv_genome	probe_cstmEBV_0417_857	ACCAATGTCTGCTAGCTGTTGTCCTTGGTTAGCCCCGGGGCAAGCAAACACCACTGCTGCTGCTGTTTGAACAGTAGAATTGTCTCCAGGTTGAGGTGCTTCTCCCCCGGCTTGGTTAGT	1	+	chr1:102721-102840
V01555.2_ebv_genome	probe_cstmEBV_0417_858	CTGTTGATTCTGGGTTATGTCGGAGACTGGGAACAGCTGAGGTGCTGCATAAGCTTGATAAGCATTCTCAGGAGCAGGCTGAGGGGCAGAAAACCACGACCCAGTCGGAGCGGTTGAAAC	1	+	chr1:102841-102960
V01555.2_ebv_genome	probe_cstmEBV_0417_859	ATGATAGGCAGTTAGCTGGCCTTGTGGCAGAGGCTCTGGCAGCACCGGCCACAGCACACAAGGCAAAGGAGCTTGCGATGGCCCTCCCAGGTCCTGATAGACTCTGGTAGCTTGGTCAAA	1	+	chr1:102961-103080
V01555.2_ebv_genome	probe_cstmEBV_0417_86	TGGAAGCAGGAGATGGGTGCATTTCACCCCAACCCCCCCTTTCGACTGTCATTTACAATAAAATGAAACCTTTTATTCTTGATTGCCTCTTGTGTTCTTGCCGCCCAGGTACCTTCCTGT	1	+	chr1:10201-10320
V01555.2_ebv_genome	probe_cstmEBV_0417_860	AGCTTGTACAAAAGGCACCTGGTATGGGTCAGGTGTAAATTTTACATCTTCAGAAGTCGAGTTTGGGTCCATCATCTTCAGCAAAGATAGCAAAGGTGGCCGGCAAGGTGCAATGTTTAG	1	+	chr1:103081-103200
V01555.2_ebv_genome	probe_cstmEBV_0417_861	TGAGTTACCTGTCTAACATCTCCCCTTTAAAGCCAAGGCACCAGCCTCCTCTGTGATGTCATGGTTTGGGACGTGCTAAATTTAGGTGTGTCTATGAGGTACATTAGCAATGCCTGTGGC	1	+	chr1:103201-103320
V01555.2_ebv_genome	probe_cstmEBV_0417_862	TCATGCATAGTTTCTAAAAGAGGAGGAGGCAGTTTTCAGAAGTGTCTAAAATAAGCTGGTGTCAAAAATAGACAGCCCAGTTGAAATATGCATGGCATGCAGCAGACATTCATCATTTAG	1	+	chr1:103321-103440
V01555.2_ebv_genome	probe_cstmEBV_0417_863	AAATGTATCCAAGATTTCATTAAGTTCGGGGGTCAGGGGGGAGTCCAGATTCAAATCCTCTGTCATGGACTCTAGTGTTGTGGTCAGTTCGTCCAAATGGCCACGAGGGGGCGGGTGGCT	1	+	chr1:103441-103560
V01555.2_ebv_genome	probe_cstmEBV_0417_864	CAGGTCCATCTGTCCACATATGGCTGCTTCCTCCTTCTGGGGAATAACAGTGTCAGCCATCTCCCTTAGGGCCTTCACGGCCTGACTGGTTTCTTCATCAGGGTCCTCCAACAGATGACT	1	+	chr1:103561-103680
V01555.2_ebv_genome	probe_cstmEBV_0417_865	TGCCTCGGGGGTTACTGCGGGGGCCGGGTCAAGTGGCTGGGGCACCGGGGCTGGCGTTAGGGATCCGACCGGTTCATGGACAGGTCCTGTGGGGGTGGGAGCCAAAGAGGCAGGCAGGGG	6	+	chr1:103681-103800
V01555.2_ebv_genome	probe_cstmEBV_0417_866	CCGGTTGGCCCACGGGGATCCGGGTGGATGGAAGGGCCTGATCCTCTTTGGCTGACACACCTCTCGCCCCTCGAACACGTCAGATATGGCACTGCCCGCTTCCGGCTTTGGCAGGAACAT	3	+	chr1:103801-103920
V01555.2_ebv_genome	probe_cstmEBV_0417_867	ACCTTCCCGGCTATCCCTGAGGCCCTTCTTCCTTTTAACGGGAGGAAGAAAGGTGGGCTTTGAGGGGTGGGGGAATATGGGTCTCTCATCGCTCTCTTGGTGGACCGCTGCTATCCAAGG	1	+	chr1:103921-104040
V01555.2_ebv_genome	probe_cstmEBV_0417_868	CTGTTCAGGTTCCGCCGCGTTGGAAGGACATGGAGTTTGACCACGGTTGGGCCTGGATGTCCGGCGCGACTTTGGGGCCCGCAGGCGCGGGGCCTCGGCCCTGGCCTCTTCCCGCTCGCT	6	+	chr1:104041-104160
V01555.2_ebv_genome	probe_cstmEBV_0417_869	CTGCTCGGTGTCACTGTTGCCCGAGTCACTGCTGCTGGAACTGCTGTCACCGCAGTCGGCGCTTTGGGCACCGGGCTTCAGGGGCATGGTCGGGCTCGGGAGACTTTCGAGTTCATCTGT	3	+	chr1:104161-104280
V01555.2_ebv_genome	probe_cstmEBV_0417_87	GTTCTCCCCACGGGAAAAAGAATAGCTTCTGCAGAAGGCCATTGACGCAAGTTTTGCCCGTGGGGATTACCCGACCCAGCCACTTACAGCACATTTTGTTCTAGGTCCATCTTAGGAGCC	1	+	chr1:10321-10440
V01555.2_ebv_genome	probe_cstmEBV_0417_870	AAAAGCATGAAACTGTCCGGACTCCGAGTAGCGGGCCTCGGTGTGAGAGGCACCCCCATCATTCCCCATGAGCTCCTCGTCCATCCTGTCGGCTCCGGACACGAGGATAGGAGTTTCCAC	2	+	chr1:104281-104400
V01555.2_ebv_genome	probe_cstmEBV_0417_871	TGCCTTGGACTTGGTTGACAGCAGGCACGCGGGAAGCACGCCGCTCACGTAGCTCCTCTGTCCGGCGTGGCTGGAGTAGGAGGCCCGGGGCAGTGTCTTAATCAGAGCCCTGACATCCTT	3	+	chr1:104401-104520
V01555.2_ebv_genome	probe_cstmEBV_0417_872	AACATCGTCCGTCAGATGGCCTGTCTTGGACGAGACCATAGTCTGGAACATCTCCTCGAGGACGGGATAGGTGAACACCCACTTGCAAAAGGCCTTGAACTTGGAGCTTAGGAGGCCTTC	1	+	chr1:104521-104640
V01555.2_ebv_genome	probe_cstmEBV_0417_873	CTTCTCCATCCTGTTCAGGTGTTCCACTACCTGCTTGCCGGAGGCCATGATGGCCGCGCGGTCCACGCCCAGCACCTTGCTGTAGGTGTAGGCCCGCACCCGACTGTGTTTTAGGAGCTT	3	+	chr1:104641-104760
V01555.2_ebv_genome	probe_cstmEBV_0417_874	GTACATAGCGGTGCCTATGGTGGCAGGAATCATCACCCGGTTGCTGGGGGCCTGGATGAAGAATCTGTCAGTGACCACTATCAGGTGGTCTAACACGTAGCGCATCACTATAGGGCACGC	1	+	chr1:104761-104880
V01555.2_ebv_genome	probe_cstmEBV_0417_875	GATGGAACATGCGTCGTTGCCGGCATTCTCAGCCCGTCTTCTTACCCTGTTGTTTCGGAGAATGGCCCAAAAATTGCAGATGTTGAGCGTGGCCATTAGCCCGCCCCATTCTCGCCCGTG	1	+	chr1:104881-105000
V01555.2_ebv_genome	probe_cstmEBV_0417_876	GGCCTTGGCCTCATTTATAAATGCCTTGCATATTTTGTAGGATCTCAGAGTAATCTCCACACTCCCGGCTGTAAATTCCTTGTTGAGGACGTTGCAGTAGTCAGAGACCAGAGAGCCCAG	1	+	chr1:105001-105120
V01555.2_ebv_genome	probe_cstmEBV_0417_877	CTGCTTTTTGATTTCAGGAGTTAGCCTCAGAAAGTCTTCCAAGCCATCCTTTTTAGGCCTCATGGCTAGTAGTAACAGAGGAAATGCCCGACCATTAAAATCTTTCCTCCATGAGCTTTA	1	+	chr1:105121-105240
V01555.2_ebv_genome	probe_cstmEBV_0417_878	CCTGAAACACTATCCCGAAGTGGGGGATGTGGTGCATCTACTGAACACCATCGGGGTCGACTGCGACCTCCCACCTAGCCACCCACTCCTGACAGCCCAGAGGGGGCTGTTCCTGGCAAG	3	+	chr1:105241-105360
V01555.2_ebv_genome	probe_cstmEBV_0417_879	AGTCTTGCAGGCTGTACAGCAGCACAAGCTGCTGGAAGACACCATCGTCCCCAAGATCTTAAAGAAGCTGGCTTATTTCTTAGAGCTGCTAAGCTACTACTCCCCCAAGGATGAACAGCG	1	+	chr1:105361-105480
V01555.2_ebv_genome	probe_cstmEBV_0417_88	CGGGCCAGCATTCTATCAGCTTAACGGGAAGAGAAGTGGGGAGGGCACTCGCCCACTAACCTTAACACCTGCAGCCTACAAAAGTACACTAGCTGTTTGCTCTATTCGCCACTAGAGACC	1	+	chr1:10441-10560
V01555.2_ebv_genome	probe_cstmEBV_0417_880	TGACATCGCCGAGGTTCTTGACCACCTCAAGACGAATCGGGACCTGGGGCTGGACGACAGACTCTGGGCCCTGATTAGGAAACTGCGCCAAGACAGACACCATGCCTCTGTAAATGTCCT	1	+	chr1:105481-105600
V01555.2_ebv_genome	probe_cstmEBV_0417_881	CATGCCAGGAAGCGACTACACAGCCGTGTCGCTGCAGTACTACGACGGCATCTCCATAGGTATGAGGAAGGTAATCGCGGATGTCTGCCGCAGTGGCTATGCCTCCATGCCCTCCATGAC	1	+	chr1:105601-105720
V01555.2_ebv_genome	probe_cstmEBV_0417_882	GGCCACGCACAACCTCTCCCACCAGCTCTTGATGGCGTCCGGGCCCAGTGAGGAACCGTGCGCCTGGCGCGGGTTCTTTAACCAGGTCCTCCTCTGGACTGTGGCCCTCTGCAAGTTTCG	4	+	chr1:105721-105840
V01555.2_ebv_genome	probe_cstmEBV_0417_883	CAGATGCATTTACTATAACTACATTCAGGGATCTATAGCCACCATCTCCCAGCTTCTGCACCTCGAGATCAAGGCCCTCTGCAGCTGGATAATATCCCAGGATGGCATGCGCCTCTTTCA	1	+	chr1:105841-105960
V01555.2_ebv_genome	probe_cstmEBV_0417_884	ACACAGCAGGCCTCTCCTCACCCTCTGGGAGAGCGTGGCCGCAAATCAGGAGGTCACGGATGCCATTACCCTGCCTGACTGCGCTGAATACATAGACCTACTAAAGCACACAAAACATGT	1	+	chr1:105961-106080
V01555.2_ebv_genome	probe_cstmEBV_0417_885	CTTAGAAAACTGTTCTGCCATGCAATACAAATAAATTTCTCTTACCTGCGTCTGTTTGTGTAGTGAGGTGTTGTGTCCTGTATGGTATTCTACTTTAAAAAGGCCGGCTGACATGGATTA	1	+	chr1:106081-106200
V01555.2_ebv_genome	probe_cstmEBV_0417_886	CTGGTCTTTTATGAGCCATTGGCATGGGCGGGACAATCGCAATATAAAACCCTGACCATCACATGGGGCATTAGGCGACTCTGCATCAGCATCGCTTAAGTATGAGTGGGCAGCAGAGAG	1	+	chr1:106201-106320
V01555.2_ebv_genome	probe_cstmEBV_0417_887	GCTCGGTTATTTTGGTTCCTGAACATCTGGCTGGGGCATTAACTAAGCTTATGAGCGATTTTATCACAGGACAAGATGTCACTCTTTCTGGAGGAAATATTGCAGTCAAAATTCGCGATG	1	+	chr1:106321-106440
V01555.2_ebv_genome	probe_cstmEBV_0417_888	CTATAAACCAGACCCCCGGGGGTGGTGATGTAGCTATACTTTCTTCCCTGTTTGCTTTATGGAATGCCCTCCCAACATCTGGTAGACAATCCTCCAGGGACGATTTAATCCCAGCCGCCG	1	+	chr1:106441-106560
V01555.2_ebv_genome	probe_cstmEBV_0417_889	TGCAGGCCTTAACCACGGCCCACAACTTATGTCTGGGTGTTATTCCAGGTGAGACCTCACACAAGGACACACCCGAGTCATTGCTCCGGGCTATCGTGACGGGTCTCCAAAAATTGTGGG	1	+	chr1:106561-106680
V01555.2_ebv_genome	probe_cstmEBV_0417_89	GCCAAGATGCGAAACTACAGGCCCGGGCCCAGGCCTTGCAGGGCAGACGGTTAGGCTGACAAGGGGACAAGTGTGGCAGGTGGGCGGGAAGGGGCACAAGAATGCCGGCGAAACTGGACC	4	+	chr1:10561-10680
V01555.2_ebv_genome	probe_cstmEBV_0417_890	TGGATTCGTGCGGATGTCCAGAGTGCCTACAATGTCTTAAGGGATTGAAGGCAATTAAGCCCGGCCTTTATGAAATCCCTAGGATAATACCACACACTAAGCAGTGTAGTCCTGTCAATC	1	+	chr1:106681-106800
V01555.2_ebv_genome	probe_cstmEBV_0417_891	TCCTGAACATGTTGGTCCACAAGCTTGTGGCTTTACGTGGTCATGTGCAGCTTGCATACGACGCCCGTGTCCTGACGCCTGACTTTCACGAAATCCCTGACCTCGATGACTCCGATGCTG	1	+	chr1:106801-106920
V01555.2_ebv_genome	probe_cstmEBV_0417_892	TTTTCGCACGCACCTTATTGGCAGCCTTATTTCACCTCAATATGTTCTTTATTCTCAAAGATTACATAACACAAGACTCCATGAGCTTGAAGCAGGCCCTCAGTGGTCATTGGATGTCTG	1	+	chr1:106921-107040
V01555.2_ebv_genome	probe_cstmEBV_0417_893	CCACGGGCAACCCCCTGCCTGCAGCACCGGAAACCCTGCGAGACTACTTGGAAGCTTTCCGAAATTCGGATAATCACTTTTATCTCCCGACGACAGGGCCTTTAAACACCTTCCAATTTC	1	+	chr1:107041-107160
V01555.2_ebv_genome	probe_cstmEBV_0417_894	CCGAAGAGCTTCTGGGGCGCGTTGTTGTTATTGATTCCTCTTTGTGTGCCGCCAGTCACGTTCAGGACGTTATCACCCATGGTGTTGGGGCGGGTGTTCCTCGTCCTCGGTTTTCGGCCC	1	+	chr1:107161-107280
V01555.2_ebv_genome	probe_cstmEBV_0417_895	TGCCTCCGGCCCCATCCCGCGAGCCCCAGCAGACATGCTCTCAGTTAACGAGCAGAGGGAATGAAAGCTCACGGCGAAACTTGGGCCAGCCCGGGGGGACCTCCCCTGCTGTTCCCCCAG	5	+	chr1:107281-107400
V01555.2_ebv_genome	probe_cstmEBV_0417_896	TTTGCCCCATCGTTTCCCTGACGGCCTCAGGGGCCAAGCAAAACCGCGGGGGCATGGGATCCTTGCACTTAGCCAAGCCTGAGGAAACCTCCCCCGCCGTCTCCCCAGTATGCCCCATCG	4	+	chr1:107401-107520
V01555.2_ebv_genome	probe_cstmEBV_0417_897	CTTCCCCAGCGGCCTCCAGGTCCAAGCAGCACTGCGGGGTCACTGGATCCTCACAGGCCGCACCCAGCTTTTCTTCCGTTGCCCCAGTAGCATCTCTGTCTGGTGACCTTGAAGAGGAAG	3	+	chr1:107521-107640
V01555.2_ebv_genome	probe_cstmEBV_0417_898	AGGAGGGGTCCCGAGAATCCCCATCCCTACCGTCCAGCAAAAAGGGGGACGAGGAATTTGAGGCCTGGCTTGAGGCTCAGGACGCAAATCTTGAGGATGTTCAGCGGGAGTTTTCCGGGC	2	+	chr1:107641-107760
V01555.2_ebv_genome	probe_cstmEBV_0417_899	TGCGAGTAATTGGTGATGAGGACGAGGATGGTTCGGAGGATGGGGAATTTTCAGACCTGGATCTGTCTGACAGCGACCATGAAGGGGATGAGGGTGGGGGGGCTGTTGGAGGGGGCAGGA	1	+	chr1:107761-107880
V01555.2_ebv_genome	probe_cstmEBV_0417_9	CCCTTCCTTTAACTCATTACTTGTTCTTTTGTAATCGCAGCTCTAACTTGGCATCTCTTTTACAGTGGTTCTCCTGATTTGCTCTTCGTGCTCTTCATGTCCACTGAGCAAGATCCTTCT	1	+	chr1:961-1080
V01555.2_ebv_genome	probe_cstmEBV_0417_90	ACGGTCCACCCCGCCCTCAAGCGTCCGGGAGCCGGGCGGCTCGGCTAAGGAGGGCGGCCTTGCGAACAATTATTAGTAGCTACCAACAAGGGCCCCCAGATGCCCCCCACCAGTCACCCG	5	+	chr1:10681-10800
V01555.2_ebv_genome	probe_cstmEBV_0417_900	GTCTGCACTCCCTGTATTCACTGAGCGTCGTCTAATAAAGATGTCTATTGATCTCTTTTAGTGTGAATCATGTCTGACGAGGGGCCAGGTACAGGACCTGGAAATGGCCTAGGAGAGAAG	1	+	chr1:107881-108000
V01555.2_ebv_genome	probe_cstmEBV_0417_901	GGAGACACATCTGGACCAGAAGGCTCCGGCGGCAGTGGACCTCAAAGAAGAGGGGGTGATAACCATGGACGAGGACGGGGAAGAGGACGAGGACGAGGAGGCGGAAGACCAGGAGCCCCG	4	+	chr1:108001-108120
V01555.2_ebv_genome	probe_cstmEBV_0417_902	GGCGGCTCAGGATCAGGGCCAAGACATAGAGATGGTGTCCGGAGACCCCAAAAACGTCCAAGTTGCATTGGCTGCAAAGGGACCCACGGTGGAACAGGAGCAGGAGCAGGAGCGGGAGGG	3	+	chr1:108121-108240
V01555.2_ebv_genome	probe_cstmEBV_0417_909	GGTCGAGGAGGTAGTGGAGGCCGGGGTCGAGGAGGTAGTGGAGGCCGCCGGGGTAGAGGACGTGAAAGAGCCAGGGGGGGAAGTCGTGAAAGAGCCAGGGGGAGAGGTCGTGGACGTGGA	5	+	chr1:108961-109080
V01555.2_ebv_genome	probe_cstmEBV_0417_91	GCCGTGTCCACTCACATATTCCACTCTTATTTTTAAATTAATGTGTCCCAATTAGAAACCCAAGCGCAGAAATTAGTTGAGAGGCTAGTGTTTTAAACATGCACCCTAGGCCAGCCAGAG	1	+	chr1:10801-10920
V01555.2_ebv_genome	probe_cstmEBV_0417_910	GAAAAGAGGCCCAGGAGTCCCAGTAGTCAGTCATCATCATCCGGGTCTCCACCGCGCAGGCCCCCTCCAGGTAGAAGGCCATTTTTCCACCCTGTAGGGGAAGCCGATTATTTTGAATAC	1	+	chr1:109081-109200
V01555.2_ebv_genome	probe_cstmEBV_0417_911	CACCAAGAAGGTGGCCCAGATGGTGAGCCTGACGTGCCCCCGGGAGCGATAGAGCAGGGCCCCGCAGATGACCCAGGAGAAGGCCCAAGCACTGGACCCCGGGGTCAGGGTGATGGAGGC	5	+	chr1:109201-109320
V01555.2_ebv_genome	probe_cstmEBV_0417_912	AGGCGCAAAAAAGGAGGGTGGTTTGGAAAGCATCGTGGTCAAGGAGGTTCCAACCCGAAATTTGAGAACATTGCAGAAGGTTTAAGAGCTCTCCTGGCTAGGAGTCACGTAGAAAGGACT	1	+	chr1:109321-109440
V01555.2_ebv_genome	probe_cstmEBV_0417_913	ACCGACGAAGGAACTTGGGTCGCCGGTGTGTTCGTATATGGAGGTAGTAAGACCTCCCTTTACAACCTAAGGCGAGGAACTGCCCTTGCTATTCCACAATGTCGTCTTACACCATTGAGT	1	+	chr1:109441-109560
V01555.2_ebv_genome	probe_cstmEBV_0417_914	CGTCTCCCCTTTGGAATGGCCCCTGGACCCGGCCCACAACCTGGCCCGCTAAGGGAGTCCATTGTCTGTTATTTCATGGTCTTTTTACAAACTCATATATTTGCTGAGGTTTTGAAGGAT	1	+	chr1:109561-109680
V01555.2_ebv_genome	probe_cstmEBV_0417_915	GCGATTAAGGACCTTGTTATGACAAAGCCCGCTCCTACCTGCAATATCAGGGTGACTGTGTGCAGCTTTGACGATGGAGTAGATTTGCCTCCCTGGTTTCCACCTATGGTGGAAGGGGCT	1	+	chr1:109681-109800
V01555.2_ebv_genome	probe_cstmEBV_0417_916	GCCGCGGAGGGTGATGACGGAGATGACGGAGATGAAGGAGGTGATGGAGATGAGGGTGAGGAAGGGCAGGAGTGATGTAACTTGTTAGGAGACGCCCTCAATCGTATTAAAAGCCGTGTA	1	+	chr1:109801-109920
V01555.2_ebv_genome	probe_cstmEBV_0417_917	TTCCCCCGCACTAAAGAATAAATCCCCAGTAGACATCATGCGTGCTGTTGGTGTATTTCTGGCCATCTGTCTTGTCACCATTTTCGTCCTCCCAACATGGGGCAATTGGGCATACCCATG	1	+	chr1:109921-110040
V01555.2_ebv_genome	probe_cstmEBV_0417_918	TTGTCACGTCACTCAGCTCCGCGCTCAACACCTTCTCGCGTTGGAAAACATTAGCGACATTTACCTGGTGAGCAATCAGACATGCGACGGCTTTAGCCTGGCCTCCTTAAATTCACCTAA	1	+	chr1:110041-110160
V01555.2_ebv_genome	probe_cstmEBV_0417_919	GAATGGGAGCAACCAGCTGGTCATCAGCCGCTGCGCAAACGGACTCAACGTGGTCTCCTTCTTTATCTCCATCCTGAAGCGAAGCAGCTCCGCCCTCACGGGCCATCTCCGTGAGTTGTT	1	+	chr1:110161-110280
V01555.2_ebv_genome	probe_cstmEBV_0417_92	ATAATGTCACAAGATTATCAAGTTGGTGTAAACACGCCGTGGGAAAAAATTTATGGTTCAGTGCGTCGAGTGCTATCTTTGGAACAGTAGAAAATTGAACCTTGTTGGCGGGAGAAGGAA	1	+	chr1:10921-11040
V01555.2_ebv_genome	probe_cstmEBV_0417_920	AACCACCCTGGAGACTCTTTACGGTTCATTCTCAGTGGAAGACCTGTTTGGTGCCAACTTAAACAGATACGCATGGCATCGCGGGGGCTAGACCTCTGGCTGGATGAGCACGTGTGGAAG	1	+	chr1:110281-110400
V01555.2_ebv_genome	probe_cstmEBV_0417_921	AGGAAACAGGAGATTGGTGTGAAAGGAGAAAATCTGCTTCTCCCCGACTTATGGCTAGATTTCCTACAACTCAGCCCCATCTTCCAGCGCAAGCTTGCTGCCGTTATTGCCTGTGTCCGA	1	+	chr1:110401-110520
V01555.2_ebv_genome	probe_cstmEBV_0417_922	CGCCTGCGGACTCAGGCCACCGTCTACCCAGAGGAGGACATGTGCATGGCCTGGGCCCGCTTTTGCGACCCCTCTGATATTAAGGTGGTTATTTTGGGCCAGGACCCCTATCACGGGGGT	3	+	chr1:110521-110640
V01555.2_ebv_genome	probe_cstmEBV_0417_923	CAAGCAAACGGCCTGGCATTCAGCGTCGCATACGGCTTTCCAGTTCCCCCCAGCCTGAGGAACATCTACGCGGAGCTGCACCGGAGCCTGCCGGAGTTTTCTCCCCCAGATCACGGCTGT	3	+	chr1:110641-110760
V01555.2_ebv_genome	probe_cstmEBV_0417_924	CTAGACGCGTGGGCCTCCCAGGGGGTGTTGCTACTCAACACCATCCTGACCGTGCAAAAGGGCAAGCCCGGCTCGCACGCAGACATTGGCTGGGCGTGGTTTACTGACCACGTAATTTCA	2	+	chr1:110761-110880
V01555.2_ebv_genome	probe_cstmEBV_0417_925	TTGCTCTCTGAGCGGTTAAAAGCGTGCGTGTTTATGCTGTGGGGTGCGAAGGCGGGAGACAAAGCTTCACTAATCAACTCCAAGAAGCATCTGGTTCTGACCTCTCAGCATCCCTCTCCC	1	+	chr1:110881-111000
V01555.2_ebv_genome	probe_cstmEBV_0417_926	CTGGCCCAGAACAGCACCCGAAAGAGTGCCCAGCAGAAGTTCCTGGGCAACAACCACTTTGTCCTCGCTAACAACTTTTTGCGTGAGAAGGGGCTCGGTGAGATAGATTGGAGGCTGTAG	1	+	chr1:111001-111120
V01555.2_ebv_genome	probe_cstmEBV_0417_927	AGGGGTCATCACTATGGCCATGTTTCTGAAGTCGCGTGGGGTCCGGTCTTGCAGGGACCGGCGCCTCTTGTCGGACGAGGAGGAAGAGACTTCACAGAGCAGCAGCTACACTCTGGGGTC	2	+	chr1:111121-111240
V01555.2_ebv_genome	probe_cstmEBV_0417_928	TCAGGCCTCCCAGTCTATCCAGGAGGAGGACGTGAGTGACACTGATGAGTCTGACTACTCAGATGAAGACGAGGAGATTGATTTGGAGGAAGAGTACCCCAGTGACGAAGACCCATCTGA	1	+	chr1:111241-111360
V01555.2_ebv_genome	probe_cstmEBV_0417_929	GGGCAGTGATAGCGACCCCTCGTGGCATCCTTCAGATTCAGACGAGTCTGACTACAGCGAGAGCGACGAGGATGAAGCAACCCCCGGCTCTCAGGCCTCACGATCTTCAAGAGTCTCGCC	2	+	chr1:111361-111480
V01555.2_ebv_genome	probe_cstmEBV_0417_93	TAACGCCTTATCTGGGAGGAGCGACGGATTATAGCCAATAAGAGAGCTCAAGACGCAGGGCTCGCAAAGTATAGTGGCCCCGTGGGACCTTAGAGGTGGAGCAACGTCTAAAGTGGTAAT	1	+	chr1:11041-11160
V01555.2_ebv_genome	probe_cstmEBV_0417_930	ATCTACCCAACAGTCTTCAGGTCTGACACCCACGCCTTCGTTCTCCCGACCACGCACCCGGGCACCTCCGAGGCCGCCGGCTCCCGCGCCGGTCAGGGGACGGGCCTCAGCACCTCCCAG	6	+	chr1:111481-111600
V01555.2_ebv_genome	probe_cstmEBV_0417_931	GCCACCAGCCCCAGTTCAGCAATCCACCAAAGACAAGGGTCCCCATAGACCTACGCGACCTGTACTTAGAGGCCCAGCTCCACGCCGCCCCCCTCCACCTTCAAGTCCCAATACATACAA	2	+	chr1:111601-111720
V01555.2_ebv_genome	probe_cstmEBV_0417_932	TAAACACATGATGGAAACCACCCCCCCCATTAAGGGCAATAACAACTACAATTGGCCATGGCTGTAAATAAAATGTCATAACCTGGAGTCTGCATGTCTGTTGTTTTATTCAGTAAACCA	1	+	chr1:111721-111840
V01555.2_ebv_genome	probe_cstmEBV_0417_933	GTAGTGCGCGTGAGTTCTTTAGGGCATCCACGATGTAGCCGCTCGCGGGGTTCCCCTCCCCAGTGATCATCTCGGATAGGGGATTCCTGTCCATGACCACGCAATTAGAGTGCCGGGCCC	2	+	chr1:111841-111960
V01555.2_ebv_genome	probe_cstmEBV_0417_934	GGGACAGCGCCACATACACATGGCCGGGTTTGATGTTTCTGTGGCTGCCGAAGCAGATGGCGACTTTGTTTAGGGACAGACCCTGGGCCTTGGCTATGGTCATGGCCAGCTTTGAGCTAA	1	+	chr1:111961-112080
V01555.2_ebv_genome	probe_cstmEBV_0417_935	TGCCATAGTCACGGATGCTGCAGAGGTTCAGGGACTTGTCCTCTATCGTCTCATACAGTTTGTTAGTATTGTGTTCCAGGCAGCACACGAAGCCTGCCTCATCCTTGACCATTAGCCTGG	1	+	chr1:112081-112200
V01555.2_ebv_genome	probe_cstmEBV_0417_936	GCATGCGTGAACTGCCAGCGTCCTGAGGCTGCTGCTTTCCTCGGATGCCAAAGAAGACGTTGAGATGCGTGTAGCCCAGAAGCGTGTAGTTCTCGGTGGTGGAGGCGTAGTCCAGGAGGC	2	+	chr1:112201-112320
V01555.2_ebv_genome	probe_cstmEBV_0417_937	CGTGAAGGAGAGGCTCGTCTGAGGTGAACTCTATGTTGTCGCGAATCAGCATGTTGTTGGTAAATGTGCAGAAGGGGAGGTCCCTGAACTCCCTTCCGCCATAGCGGACGGCCACATCCA	1	+	chr1:112321-112440
V01555.2_ebv_genome	probe_cstmEBV_0417_938	GGCATTGCCTGAAATAGGCCCTGAGGTCATTATATATGTTTAACAGGGAGCAGAGGGGGGCAGAATTTGCGGCCGGGGGAGCCAGTACTCGGGCATAGAAGACAGCGGCGGGGCTCCGCT	2	+	chr1:112441-112560
V01555.2_ebv_genome	probe_cstmEBV_0417_939	CCCCATCCCAGGCAACCTCCAGCGGCAGTTCGCCCAGCTCCATCCCAGCAGTCACCTCCGGATCCCACGTACGCCCGGGCAGGGGCACAGCACCAAGCTCCGCCACGTATTCCCCGTTTT	5	+	chr1:112561-112680
V01555.2_ebv_genome	probe_cstmEBV_0417_94	AACACCAGGCGGGGCTGGGCAAAGGGGTCCTACGGGCGGGATTAATTACGCCTTGCTTACGCAAGCTCAGTTAATTCGCCCACGACTTGAAAAATGTAGCCCTTAACCAATTGGCGGCCC	1	+	chr1:11161-11280
V01555.2_ebv_genome	probe_cstmEBV_0417_940	CACAGAGAGAATGTCCTCCGTGGCTAAAAGCGTAGATGCCTCCGTAGATGAGTCGGGCCAGGAAGCTGTAGACATACTCGGGCTGCTCATGCCCGTGGGCCTCCACGAAGCTGTCCGCCT	2	+	chr1:112681-112800
V01555.2_ebv_genome	probe_cstmEBV_0417_941	CGAGCGTGTCCATAAAGTCCCCGAAGGTGCCGGTATAGCCACAGATGGACTTTTTGGTCTTGCAGTTGACCGACACCGAGCTGTGCTTGACGTAGGTGACATTGTAGGTGACCTTGACCC	1	+	chr1:112801-112920
V01555.2_ebv_genome	probe_cstmEBV_0417_942	GTTCTTCGTCCTGCTCGGTGCCCACCGGGACCATGTCTTGGTCGGCGAACTGCGAGTAGTTACCGAGGCGTGCATAATTCTTTTGGAGCCAGGTGTGGGCCGTGAGGCCCGGAAGCCCGA	3	+	chr1:112921-113040
V01555.2_ebv_genome	probe_cstmEBV_0417_943	CCAGGGTCTTGTACTGGGCCAGGGGATCGAGGAAGACCTCGCACTCCACCGGGCAGGTAAACATGGTCACCCCGCCCCCATCTCCCCCGGTTCCCCGCGCGGCACGCCCCTGCCCGGCAG	16	+	chr1:113041-113160
V01555.2_ebv_genome	probe_cstmEBV_0417_944	TCTTGAGCGTGGCATGGAGGGTGGTGAGGAAGGTCTTGACCTCGGCGTGGGAGAGGAAGAGCCGGGTCCAGCCCACGTACTGCGCGGGGTCCATTATGGCCGCCCTGGGGACGACGAAGC	5	+	chr1:113161-113280
V01555.2_ebv_genome	probe_cstmEBV_0417_945	GGTCGACGTAGGCCAGGATGTCCGGCGAGAGCTCGAGGCCGTACTCGAGGGTCTTCATGAGGTGTCCAAACTGGACGTCGGTGCAGCGCTTGTTGTTGATGAAGAGGGCCCAGTTGCGGG	3	+	chr1:113281-113400
V01555.2_ebv_genome	probe_cstmEBV_0417_946	CCACGTCCACGTAGGTCGCGGCCCTGGGGTTGCCCACCAGGAAGGTGAGGATGTTGTCGCACTCGCGAATCTTGTTTACCTGGGTCTCGTGGCTAAAGGAGGACTGAAAGGCGTCTGTCT	2	+	chr1:113401-113520
V01555.2_ebv_genome	probe_cstmEBV_0417_947	GGGTGGGAGAGCCCACGCAGACGATGCAGGGAATGCGGCCCCGGCGGTAGAGTGGGGTACGCAGCCAGGCGTTGAAGAACCAGTAGCAAAAGACCACGGCTGTTAGAATGTGCACGGAAA	3	+	chr1:113521-113640
V01555.2_ebv_genome	probe_cstmEBV_0417_948	GCGTTCCAGCTTCGTCCACCACGATCACATTGGTGGTCCATAGCTGCCCCTGGTGCATGTCTCTCAGGACCTCAAAGGCGGGGCCAGAGACTCCCGAGTAGAGCCCCCTGGGCTTGGTTC	3	+	chr1:113641-113760
V01555.2_ebv_genome	probe_cstmEBV_0417_949	GCCTGAACTCGGCGGCAATGTCGGAGAGTACCGGCCAGTATTTGGCCAGGTCCCGCCGCTGGAGTTCCTCTAGGGCGGCGTCCGTAGAGCGACCATGACTGCTGACCCGCTGCGTCATAT	4	+	chr1:113761-113880
V01555.2_ebv_genome	probe_cstmEBV_0417_95	CTAAGGGGGGGACTAAGGTCCCACTACAAAAACTCTGTGTTCTGCTGCAAATTTTAGATCAGATGGCATAGAGACAAGGACACCGAAGACCCCCAGAGCCCTCATCGCAGGGTTCTTACC	1	+	chr1:11281-11400
V01555.2_ebv_genome	probe_cstmEBV_0417_950	TTATGTGGCGGCTCTTGAACCCAAAGGCGCTATAGACGGTTGGGCAGTAGGCTCGGAGTGTCTGGGAGAGGTTCTGTGCGGCCACGGTTGTGGCTCCCGTGACCAGGCAGTCCATCGTGT	2	+	chr1:113881-114000
V01555.2_ebv_genome	probe_cstmEBV_0417_951	GGTGGAGGCAGCTAACGCTGGTGCTCTTGCCAGCCCCCGCCGTTCCCGTAATTACATAGGCTGAAAAGGGCAGGAAGGGGGGCTCCGAGAGCTCCGGGTCAAACTCGGGGGAGAACGTCT	3	+	chr1:114001-114120
V01555.2_ebv_genome	probe_cstmEBV_0417_952	CCATATCCGGGAGTTGTTGGACGCGGCGCCTAGCCAGGGTCCCTATCCTCCTGACTATACGCCTCACGGAGGCGTCTGAGGTCATGTTCAACATGAACGTGGACGAGAGCGCCTCTGGCG	3	+	chr1:114121-114240
V01555.2_ebv_genome	probe_cstmEBV_0417_953	CCCTCGGCTCCTCGGCCATTCCTGTTCACCCCACGCCGGCCTCGGTCCGACTTTTTGAGATCCTGCAGGGAAAGTACGCCTACGTCCAGGGACAGACCATCTACGCCAACCTCCGCAACC	3	+	chr1:114241-114360
V01555.2_ebv_genome	probe_cstmEBV_0417_954	CCGGAGTCTTCTCGAGGCAGGTGTTTACCCATTTGTTTAAACGAGCCATCTCTCATTGCACGTACGATGACGTGCTACATGACTGGAACAAGTTCGAGGCCTGCATCCAGAAGCGATGGC	1	+	chr1:114361-114480
V01555.2_ebv_genome	probe_cstmEBV_0417_955	CGAGCGATGACTCGTGTGCGAGCCGGTTTCGTGAGTCCACCTTCGAGTCGTGGTCCACGACCATGAAGCTGACCGTGCGTGACCTGCTGACCACCAACATCTACCGAGTGCTACACAGCC	2	+	chr1:114481-114600
V01555.2_ebv_genome	probe_cstmEBV_0417_956	GCTCCGTGCTCTCCTATGAGCGTTATGTGGACTGGATCTGCGCCACCGGCATGGTGCCCGCCGTTAAGAAGCCCATAACCCAAGAGCTCCACTCCAAGATAAAGAGCCTGAGGGACAGGT	1	+	chr1:114601-114720
V01555.2_ebv_genome	probe_cstmEBV_0417_957	GCGTCTGTCGGGAATTGGGGCACGAGAGGACCATCAGGAGTATCGGGACGGAATTATATGAGGCAACGAAGGAAATAATAGAGTCGCTCAACTCCACGTTCATCCCCCAGTTTACGGAGG	1	+	chr1:114721-114840
V01555.2_ebv_genome	probe_cstmEBV_0417_958	TGACCATCGAGTACCTTCCGAGGAGCGACGAGTATGTGGCCTACTACTGTGGCCGCCGCATCAGGCTGCATGTGCTCTTCCCCCCGGCCATCTTTGCCGGAACGGTGACCTTCGACAGCC	3	+	chr1:114841-114960
V01555.2_ebv_genome	probe_cstmEBV_0417_959	CGGTGCAGCGCCTCTACCAGAACATTTTCATGTGCTACCGCACGCTGGAGCATGCCAAGATCTGCCAGCTCCTGAACACGGCCCCTCTCAAGGCCATCGTGGGCCACGGGGGGCGAGACA	3	+	chr1:114961-115080
V01555.2_ebv_genome	probe_cstmEBV_0417_96	ATGCGGCCATGTAGGCCCACTTAACACTACAAGACCTACGCCTCTCCATTCATCATGTAACCCACAAATCATCTAAACCGTAAGTCTAAGGGCCTCCTGAGGTTTTCTCAGGAGGCCCTA	1	+	chr1:11401-11520
V01555.2_ebv_genome	probe_cstmEBV_0417_960	TGTACAAGGACATCCTGGCCCATCTGGAGCAGAACTCACAGCGCAAGGACCCCAAGAAGGAGCTGCTGAACCTGCTGGTCAAGCTCTCGGAGAACAAGACCATCAGCGGGGTCACGGACG	2	+	chr1:115081-115200
V01555.2_ebv_genome	probe_cstmEBV_0417_961	TGGTGGAGGAGTTCATAACGGATGCCTCCAACAACCTGGTGGACCGCAACCGTCTATTTGGCCAGCCCGGGGAGACAGCTGCACAGGGCCTAAAGAAAAAGGTCTCCAACACGGTGGTCA	1	+	chr1:115201-115320
V01555.2_ebv_genome	probe_cstmEBV_0417_962	AGTGTCTGACTGATCAGATAAACGAGCAATTTGACCAGATTAATGGCCTAGAGAAGGAGAGGGAGCTCTATCTAAAGAAGATCCGCTCCATGGAGTCTCAGCTGCAGGCCTCCCTGGGTC	1	+	chr1:115321-115440
V01555.2_ebv_genome	probe_cstmEBV_0417_963	CCGGCGGCAACAACCCAGCGGCGTCAGCCCCCGCCGCAGTTGCGGCAGAAGCCGCGTCTGTAGATATACTGACGGGCAGCACCGCCTCCGCAATCGAAAAGCTGTTCAACTCCCCGTCCG	5	+	chr1:115441-115560
V01555.2_ebv_genome	probe_cstmEBV_0417_964	CCAGCCTGGGTGCCAGGGTGTCTGGTCACAATGAAAGCATCCTAAACAGTTTCGTTTCTCAATACATCCCCCCTTCGCGGGAAATGACTAAGGATCTGACTGAACTTTGGGAAAGCGAGC	1	+	chr1:115561-115680
V01555.2_ebv_genome	probe_cstmEBV_0417_965	TGTTTAACACCTTCAAGTTAACACCCGTGGTTGATAATCAGGGGCAGCGTCTCTACGTCAGATACTCGTCAGACACGATCTCTATATTATTGGGCCCCTTCACCTATCTGGTGGCAGAGC	1	+	chr1:115681-115800
V01555.2_ebv_genome	probe_cstmEBV_0417_966	TTTCACCGGTGGAACTCGTGACAGATGTCTACGCCACCCTAGGCATCGTGGAGATCATCGACGAGCTCTACCGGAGCAGTCGCCTGGCCATCTACATCGAGGACCTCGGTCGAAAATACT	1	+	chr1:115801-115920
V01555.2_ebv_genome	probe_cstmEBV_0417_967	GCCCCGCGAGCGCGACCGGGGGAGATCATGGCATCCGGCAAGCACCATCAGCCCGGGGGGACACGGAGCCTGACCATGCAAAAAGTAAGCCTGCGCGTGACCCCCCGCCTGGTGCTGGAA	5	+	chr1:115921-116040
V01555.2_ebv_genome	probe_cstmEBV_0417_968	GTTAACCGCCATAACGCCATCTGCGTGGCCACCAACGTCCCTGAGTTCTACAATGCCAGGGGGGACCTTAACATCCGAGACCTCCGGGCCCACGTCAAGGCCCGGATGATCTCGTCCCAG	3	+	chr1:116041-116160
V01555.2_ebv_genome	probe_cstmEBV_0417_969	TTTTGCGGCTACGTCCTCGTGAGTCTGCTGGACTCCGAGGACCAGGTCGACCACCTCAACATATTCCCCCACGTGTTCTCCGAGAGGATGATCCTGTACAAACCCAACAATGTGAACCTT	1	+	chr1:116161-116280
V01555.2_ebv_genome	probe_cstmEBV_0417_97	ATGTATAATTAATCATGCATTTGATTTTAAAAAAGTAGGTTACACTCATTTTAGGCCAGACTTTATTTGCAGATTAATAATTTATGTGATTCTCCTTCCCTCTAGGACTGAAGAAACAGC	2	+	chr1:11521-11640
V01555.2_ebv_genome	probe_cstmEBV_0417_970	ATGGAGATGTGCGCCCTGCTCTCGATGATTGAGAATGCCAAGAGCCCCTCCATAGGCCTCTGCCGGGAGGTGCTGGGTCGCCTGACCCTCTTGCACTCCAAGTGCAACAATCTGGACTCT	2	+	chr1:116281-116400
V01555.2_ebv_genome	probe_cstmEBV_0417_971	CTGTTTCTGTACAATGGGGCCAGGACGCTGCTGTCCACCCTGGTCAAGTACCACGACCTGGAGGAGGGGGCTGCCACCCCCGGGCCGTGGAATGAGGGCCTGAGTCTCTTTAAGCTGCAC	3	+	chr1:116401-116520
V01555.2_ebv_genome	probe_cstmEBV_0417_972	AAGGAGCTGAAGCGCGCCCCATCCGAAGCCCGGGACCTCATGCAGAGCCTCTTTCTGACCTCGGGGAAGATGGGGTGCCTGGCCAGGTCACCCAAGGATTACTGCGCGGATCTAAACAAG	3	+	chr1:116521-116640
V01555.2_ebv_genome	probe_cstmEBV_0417_973	GAGGAAGATGCCAACTCGGGCTTCACATTTAACCTGTTTTATCAAGATTCTTTATTGACCAAGCATTTCCAGTGCCAGACCGTCCTCCAGACCTTGAGACGCAAGTGCCTCGGGAGTGAC	1	+	chr1:116641-116760
V01555.2_ebv_genome	probe_cstmEBV_0417_974	ACGGTCTCAAAAATAATTCCCTAGAATAAACTGAGAACAGTCATCAGTAAATCTGTCTCTCGCGTGATTTCCATAGGAATGGTGTAGCCGGGGTGGAGGGCCGATATCACATCAAGCAGA	1	+	chr1:116761-116880
V01555.2_ebv_genome	probe_cstmEBV_0417_975	AAGGCCATAATCTCTCGAAAGTAGGCGGTGGGGCTGAGACCATGCTCAGTGGCCGTCTGGCAGGGGGCCGGGCGCGCTCCGTCCTTGTCCAGGAGACACACGTGGCTTCCAGAGAGGCGC	4	+	chr1:116881-117000
V01555.2_ebv_genome	probe_cstmEBV_0417_976	AGCCCAGCCCTCCGCAGCCGCTGAAGCCAGGCTCGCGGAAGAGCCCAAAACCTGTTTCGGCGCCGCCCGGGGGCCAGTCTCCGGGTCAGGTCGCGGACCAGGGTCAACAGGTGGTCGTGG	16	+	chr1:117001-117120
V01555.2_ebv_genome	probe_cstmEBV_0417_977	GATGGCGGGGCCTTGTCTGCCTCGGGTCTCGCCGCTAGTTGGTCCAGGGTCCAGGAGAAGGCTTCGTGCCAAACCAAAAAGGGCCCCGAGTGCTCCCTACATCCACCCACGTAAAGATCC	3	+	chr1:117121-117240
V01555.2_ebv_genome	probe_cstmEBV_0417_978	CCCTGAAAGATGGCCATCAGTAGGCACCCGGGCCCGCGTCGAGCCTTCACCCGAATGTGTCTGCGGGCCACGGTGGCCTCTCCACCCATCACATCCCGGTCGAGCCGGCTGGCATCCTCC	5	+	chr1:117241-117360
V01555.2_ebv_genome	probe_cstmEBV_0417_979	GAGTCTTTCACGCCTTGCAGGAAAGCCTAGGAGATACAGCAACAGAAAGCTATTAGCCGGTGGTTCCCCCACCATCATTCTTCCTGTTAACGGGAAGAATAAGAGTTGGGCAAACCCCGG	1	+	chr1:117361-117480
V01555.2_ebv_genome	probe_cstmEBV_0417_98	CTCCTGCACGTGAGCATGTATCTGAAATAATTATTATGTCATAAGTGTAATGATTAGAAAGTCATAAACCCACTTCCCTTTACATGAATCTGGGCACTGAATTTTGGGGTACTTCTAAAG	1	+	chr1:11641-11760
V01555.2_ebv_genome	probe_cstmEBV_0417_980	GGGCCGCGCTCTCCCACCCAGCCCCGCTTCTCACCTGTGCTAGTGGCTCCTCTGAAGGATGGGCGGAGGTTGGTGCCACAAAGCCCAGGATGAACTCGTCTGCATAAGCCCAGGTCAGTC	4	+	chr1:117481-117600
V01555.2_ebv_genome	probe_cstmEBV_0417_981	CTAGGTCAGCGGCCGCGTGTAGGAGAACCCGGGTGACGGCGGTGTAGAGGCCCCCGAGTGCCCGTCGCGTGTCTGAGGTGCCATAGCGGTGAAGGGCCCGCAGCCAGGTTTGCGCGTCCC	6	+	chr1:117601-117720
V01555.2_ebv_genome	probe_cstmEBV_0417_982	GCGCCTGCCCTCCGCCATCAGGCGTTCCCACGGGGGCGCCCCTGGCAGAGAGGTGGCAGCGGGCCAATTCGTAGAGCCACCAAGTGGCATCAGCCTCAAGGATGGCTGTGGCCTCCGCGC	6	+	chr1:117721-117840
V01555.2_ebv_genome	probe_cstmEBV_0417_983	GCCCGACCACCGTCGTCTCGTCCTCCCCCCCTCCCTCGCCGCCTTCCCGCGTGCAAACGTGGCGAGGGTTAATCTCCTTTCGGGTCGGGGGCCAGATTTGTTGTAGGAGCAGCGAGCCGC	5	+	chr1:117841-117960
V01555.2_ebv_genome	probe_cstmEBV_0417_984	GTCGTTGCCCTGACCGCGCGTCGAGGCCCAGGAGGGCGTCTGCCAGGGGCGTCCCAGAGACTCCCAGGTTCAGGTCCAGTAGCAGGAGACCCTCGCTGTGTGGCGCCCGGTGCCAGAAGG	6	+	chr1:117961-118080
V01555.2_ebv_genome	probe_cstmEBV_0417_985	CCGGCCTCGCCCGTCCCACATAATGGATGGGCAGGAAGGGAAAGCCCGGGACATAGGGCTGGAAATCTGAGCCCCCTGGGCAGAGTTCGGGGTCCAGGAGGTAGAAGATGGGCTTGGTGC	4	+	chr1:118081-118200
V01555.2_ebv_genome	probe_cstmEBV_0417_986	CTCTGTGGTTGGCGTAGCAGGAGGCATAGATACTGCGGAGGAAGGCGTAGAGCCCGCCCCCGGCCATACTCCAAGAGTTGACAAGCCAGGACTCGAATCCCCCAGCCGGCTCAAGAATTT	2	+	chr1:118201-118320
V01555.2_ebv_genome	probe_cstmEBV_0417_987	TCAGGCTGACGCGGTGCCGTCGGGCGTCCCCACCACGGCCGGTGGCCCCGTCGGACGACACCAGATCTACTTCATAAGTGACCGGTCGCAGGATGTCCCTAAAGGGGACGGGAGAGGGGT	5	+	chr1:118321-118440
V01555.2_ebv_genome	probe_cstmEBV_0417_988	CGTCGGGAGTCTCGGTGGAATAGGTGAAAACATCCCCACGCGGTGTCCTGATGTATACGTCCAACTGTCCGGGAGACTCAGAGTGCCTCTGAGCATGGGGGCATGTCTGTTCCCCCTCCA	2	+	chr1:118441-118560
V01555.2_ebv_genome	probe_cstmEBV_0417_989	TCTCGGACCCGAAGCCATCAACAGGTGGGGGTTGTTGGTCCCGCCCATCATCCCCCGAGCAGCTTTGGCAGACCACCTGTGCTGGAAAGAGAGGCTGGAAGATGAGGCCCTGCTCATCCT	3	+	chr1:118561-118680
V01555.2_ebv_genome	probe_cstmEBV_0417_99	ACTAACGTGTTCGATTTCGGGGTCACTTCCCCTTTTATAAGTGTGTGAACAGTGATTTCAGTAAAACCTAAGAGATATTTGGTGTCACTTCCGCATTTTAAGTTTCAGAAAATTTTAAAA	1	+	chr1:11761-11880
V01555.2_ebv_genome	probe_cstmEBV_0417_990	CCACCCTGGCGGCGGACAAGAGTCTGCGGTCTCGGGTTCTAAATGAAAGGTCAAATAGGTCCTTCTCGGCGGCATCGGCGAGCATAGCAATGAGCCCCCCGCTGCGCCTGAGCTCCCGCT	3	+	chr1:118681-118800
V01555.2_ebv_genome	probe_cstmEBV_0417_991	CCCATCGCAAAAAGTTGAGTTCGGTAGTCGAGGGCGCGTTGACCACGGGGGGCTCCAGGGAGCCTCCAAGCGGCGGCTGGCAGGCCTGCACCACGATCAGAGTCTCAACGTCCTCCCTTT	4	+	chr1:118801-118920
V01555.2_ebv_genome	probe_cstmEBV_0417_992	TGATGGGCACGATGCCCACGACCCAAATCGCCCACCACCGCCCTGCGGTCTGGGTAACATTATAAAAGGTAACCGAGCTGACGCGGGCCCTGACGCTCTCCGCGGGTGTTTCCATCATTG	2	+	chr1:118921-119040
V01555.2_ebv_genome	probe_cstmEBV_0417_993	TTTGAGATCTGAGGAGGACTGGACCCTTTAAAACATCCGGTCACGCCCTTTGCAAATTATTTAAAAGGTGAATGCTCAACTGAGACCATCGCAATCATGAAGTCCTCCAAGAATGACACG	1	+	chr1:119041-119160
V01555.2_ebv_genome	probe_cstmEBV_0417_994	TTCGTCTATAGAACGTGGGTCAAAACGCTTGTTGTGTACTTTGTGATGTTTGTCATGTCGGCGGTGGTCCCCATCACCGCCATGTTCCCCAACCTGGGGTACCCCTGCTACTTTAACGCA	1	+	chr1:119161-119280
V01555.2_ebv_genome	probe_cstmEBV_0417_995	CTGGTTGATTACGGGGCACTTAACCTGACCAATTACAACCTGGCCCACCACCTGACCCCCACGCTCTATCTGGAGCCGCCGGAGATGTTTGTCTACATCACACTGGTCTTTATCGCGGAC	1	+	chr1:119281-119400
V01555.2_ebv_genome	probe_cstmEBV_0417_996	TGCGTGGCTTTCATCTACTACGCCTGCGGCGAGGTGGCGCTAATCAAGGCCCGAAAAAAGGTCTCGGGTCTTACAGACCTCTCGGCCTGGGTCTCGGCAGTGGGCTCCCCAACCGTGCTG	3	+	chr1:119401-119520
V01555.2_ebv_genome	probe_cstmEBV_0417_997	TTTTTGGCCATCCTCAAGCTCTGGTCCATACAGGTCTTCATCCAGGTCCTTTCCTACAAGCACGTCTTTCTCTCGGCCTTTGTGTACTTTTTGCACTTTCTGGCCTCAGTTCTACACGCC	1	+	chr1:119521-119640
V01555.2_ebv_genome	probe_cstmEBV_0417_998	TGCGCATGTGTGACCCGCTTCTCCCCGGTCTGGGTGGTCAAGGCCCAGGACAACTCTATTCCCCAGGACACCTTCTTGTGGTGGGTGGTCTTCTACCTGAAGCCCGTAGTTACAAACCTG	1	+	chr1:119641-119760
V01555.2_ebv_genome	probe_cstmEBV_0417_999	TACCTGGGGTGCCTTGCCCTGGAGACGCTGGTCTTCTCGCTCAGCGTGTTCCTGGCCCTGGGCAACAGCTTTTACTTTATGGTGGGGGACATGGTGCTGGGAGCCGTGAACCTCTTCCTC	2	+	chr1:119761-119880
